# Supplementary material for: How Aconiti Radix Cocta can Treat Gouty Arthritis Based on Systematic Pharmacology and UPLC-QTOF-MS/MS
Source: Front Pharmacol. 2021 Apr 30;12:618844. doi: 10.3389/fphar.2021.618844 (PMC8121251; doi:10.3389/fphar.2021.618844)
Supplement: Supplementary file 1 [file Table2.XLSX]

## Sheet: Sheet1
Table S2: Details of active compounds and targets
	Drug			Compound				Target	Uniprot ID
Aconiti Radix cocta (ARC)				Songorine				OPRK1	P41145
								DRD3	P35462
								CYP2D6	P10635
								SLC6A2	P23975
								OPRL1	P41146
								DRD4	P21917
								SLC6A3	Q01959
								DRD1	P21728
								HTR1A	P08908
								HTR2A	P28223
								HTR1D	P28221
								ABCB1	P08183
								KCNH2	Q12809
								KCNA5	P22460
								SLC18A2	Q05940
								GRIN1	Q05586
								SLC6A4	P31645
								HTR1F	P30939
								PARP1	P09874
								PDE10A	Q9Y233
								ADRA1A	P35348
								CHRNB3	Q05901
								PDE5A	O76074
								ADRB2	P07550
								ADRB1	P08588
								ADRB3	P13945
								PDE11A	Q9HCR9
								TERT	O14746
								LRRK2	Q5S007
								BAZ2B	Q9UIF8
								BAZ2A	Q9UIF9
								AKT1	P31749
								HTR3A	P46098
								CSF1R	P07333
								DUSP3	P51452
								CYP51A1	Q16850
								JAK1	P23458
								MTAP	Q13126
								UTS2R	Q9UKP6
								BCHE	P06276
								CHRNA54	P30532
								TNNC1	P63316
								ROCK2	O75116
								CHRNB4	P30926
								CHRNA3	P32297
								CCR1	P32246
								SLC6A9	P48067
								HTR2B	P41595
								ADRA2A	P08913
								HTR1B	P28222
								ADRA2B	P18089
								SCN5A	Q14524
								HTR2C	P28335
								HTR6	P50406
								OGFRL1	Q5TC84
								HRH4	Q9H3N8
								ADRA2C	P18825
								HRH1	P35367
								ADRA1B	P35368
								TRPV3	Q8NET8
								HTR4	Q13639
								CHRNA4	P43681
								MAOA	P21397
								XIAP	P98170
								BIRC2	Q13490
								PNMT	P11086
								TLR4	O00206
								ADRA1D	P25100
								ADORA2A	P29274
								ROCK2	O75116
								KCNJ1	P48048
								PDE9A	O76083
								PDE1C	Q14123
				Talatisamine				CHRM2	P08172
								CHRM1	P11229
								PABPC1	P11940
								CHRM3	P20309
								AGL	P35573
								GBA	P04062
								HTR4	Q13639
								BACE1	P56817
								KCNJ1	P48048
								PNP	P00491
								GBA2	Q9HCG7
								SLC47A2	Q86VL8
								PDE5A	O76074
								PDE11A	Q9HCR9
								PDE10A	Q9Y233
				Carmichaeline				PABPC1	P11940
								CHRM1	P11229
								CHRM2	P08172
								GBA	P04062
								AGL	P35573
								FUCA1	P04066
								SIGMAR1	Q99720
								DPP7	Q9UHL4
								PNP	P00491
								BACE1	P56817
								CHRNA4	P43681
								PDE5A	O76074
								PDE11A	Q9HCR9
								PDE10A	Q9Y233
								DRD1	P21728
								HTR1D	P28221
				Higenamine				DRD2	P14416
								DRD4	P21917
								ADRB2	P07550
								ADRB1	P08588
								DRD3	P35462
								DRD1	P21728
								TBXA2R	P21731
								DRD5	P21918
								SIGMAR1	Q99720
								SLC6A3	Q01959
								ADRA1D	P25100
								ADRA1A	P35348
								ADRB3	P13945
								PRCP	P42785
								ADRA1B	P35368
								SLC6A4	P31645
								OPRM1	P35372
								OPRK1	P41145
								ESR2	Q92731
								PNMT	P11086
								CHRM4	P08173
								BCHE	P06276
								KCNN1	Q92952
								KCNN3	Q9UGI6
								KCNN2	Q9H2S1
								F3	P13726
								OPRD1	P41143
								HTR1A	P08908
								SLC6A2	P23975
								ESR1	P03372
								RBBP9	O75884
								ADRA2A	P08913
								ADRA2C	P18825
								ABCB1	P08183
								HCRTR2	O43614
								HCRTR1	O43613
								MAOA	P21397
								MTNR1B	P49286
								OPRL1	P41146
								SLC47A1	Q96FL8
								CHRNA3	P32297
				Aurantiamide acetate				CTSB	P07858
								CCR3	P51677
								CTSS	P25774
								CTSK	P43235
								TACR2	P21452
								ACE	P12821
								BACE1	P56817
								F10	P00742
								OPRD1	P41143
								OPRM1	P35372
								CTSL	P07711
								OPRK1	P41145
								F2	P00734
								MMP3	P08254
								MMP9	P14780
								MMP1	P03956
								HLA-DRB1	P04229
								PSENEN	Q9NZ42
								PTGS2	P35354
								PSMB5	P28074
								CMA1	P23946
								CBX7	O95931
								ITGA2B	P08514
								SOAT1	P35610
								BRD2	P25440
								CTSV	O60911
								CCKBR	P32239
								METAP1	P53582
								SYK	P43405
								HDAC6	Q9UBN7
								SCN10A	Q9Y5Y9
								HDAC1	Q13547
								GHSR	Q92847
								SCARB1	Q8WTV0
								FNTA	P49354
								PGGT1B	P53609
								MAPK14	Q16539
								CA2	P00918
								BRD4	O60885
								MAPK8	P45983
								HIF1A	Q16665
								HDAC2	Q92769
								CAPN1	P07384
								TACR3	P29371
								PTGER1	P34995
								NR1H4	Q96RI1
								JAK3	P52333
								JAK1	P23458
								NFKBIA	P25963
								JAK2	O60674
								JAK3	P52333
								JAK1	P23458
								NTSR1	P30989
								PIK3CD	O00329
								PIK3CB	P42338
								PIK3CG	P48736
								PIK3CA	P42336
								SLC16A1	P53985
								PDE10A	Q9Y233
								NR5A1	Q13285
								HSD11B1	P28845
								MDM4	O15151
								IGF1R	P08069
								SLC27A1	Q6PCB7
								TBXA2R	P21731
								AURKB	Q96GD4
								CDK1	P06493
								TRPV3	Q8NET8
								SSTR3	P32745
								ELANE	P08246
								PSEN2	P49810
								F2RL1	P55085
								PRLHR	P49683
								CDK5R1	Q15078
								IDH1	O75874
								DYRK1A	Q13627
								CETP	P11597
								FLT1	P17948
								PDGFRA	P16234
								PDPK1	O15530
								KDR	P35968
								FGFR1	P11362
								NTRK1	P04629
								MAP2K1	Q02750
								MKNK2	Q9HBH9
								TGFBR1	P36897
								GPBAR1	Q8TDU6
								CASP1	P29466
								HDAC8	Q9BY41
								PAM	P19021
								MMP2	P08253
								FLT3	P36888
								PDE2A	O00408
								S1PR3	Q99500
								MAPK11	Q15759
								ALOX5AP	P20292
								SFRP1	Q8N474
								CTSG	P08311
								CBX8	Q9HC52
								CBX4	O00257
				Cytochalasin B				VHL	P40337
								GCK	P35557
								CFD	P00746
								PYGL	P06737
								PYGM	P11217
								CYP51A1	Q16850
								CASR	P41180
								SCD	O00767
								CDK5R1	Q15078
								CCNE1	P24864
								CDK7	P50613
								CDK9	P50750
								CCR1	P32246
								CDK4	P11802
								HCRTR2	O43614
								HCRTR1	O43613
								HMGCR	P04035
								IGF1R	P08069
								KDR	P35968
								MET	P08581
								OXTR	P30559
								PDE10A	Q9Y233
								PIK3CB	P42338
								EPHX2	P34913
								ALK	Q9UM73
								SYK	P43405
								MAPK14	Q16539
								PRKCG	P05129
								PRKCD	Q05655
								PRKCB	P05771
								PRKCE	Q02156
								PRKCH	P24723
								PRKCQ	Q04759
								NPY5R	Q15761
								CDK1	P06493
								F2R	P25116
								ROS1	P08922
								NAMPT	P43490
								PDE5A	O76074
								PRCP	P42785
								PIK3CD	O00329
								PIK3CG	P48736
								JAK3	P52333
								AURKB	Q96GD4
								LCK	P06239
								ITK	Q08881
								CCKBR	P32239
								CDK2	P24941
								CDK7	P50613
								IRAK4	Q9NWZ3
								PIM1	P11309
								PIM2	Q9P1W9
								PIM3	Q86V86
								GRK7	Q8WTQ7
								FYN	P06241
								CSF1R	P07333
								PDGFRB	P09619
								SCARB1	Q8WTV0
								KIT	P10721
								FLT3	P36888
								PDGFRA	P16234
								RET	P07949
								YES1	P07947
								BLK	P51451
								AGTR1	P30556
								DYRK1A	Q13627
								CAMK1	Q14012
								PDPK1	O15530
								SRC	P12931
								PTK2	Q05397
								MAP3K11	Q16584
								CAMK2D	Q13557
								ZAP70	P43403
								JAK1	P23458
								MAP3K9	P80192
								MAP3K10	Q02779
								JAK2	O60674
								PKN2	Q16513
								HCK	P08631
								PKN1	Q16512
								IKBKE	Q14164
								PLK4	O00444
								CAMK2G	Q13555
								AAK1	Q2M2I8
								MARK2	Q7KZI7
								BMX	P51813
								LYN	P07948
								AURKC	Q9UQB9
								PHKG1	Q16816
								CAMK2A	Q9UQM7
								FRK	P42685
								CLK1	P49759
								KCNA5	P22460
								GAK	O14976
								SRPK1	Q96SB4
								TACR3	P29371
								CXCR3	P49682
								FGR	P09769
								BMP2K	Q9NSY1
								STK4	Q13043
				Fuziline				GBA	P04062
								GBA2	Q9HCG7
								MGAM	O43451
								SI	P14410
								AGL	P35573
								UGCG	Q16739
								GAA	P10253
								CHRM1	P11229
								MTAP	Q13126
								GLB1	P16278
				Aconine				GBA	P04062
								UGCG	Q16739
								GAA	P10253
								GBA2	Q9HCG7
								CHRM1	P11229
								AGL	P35573
								MGAM	O43451
								SI	P14410
								CHRM3	P20309
								CHRM2	P08172
								OGA	O60502
								GLB1	P16278
				Mesaconine				GBA	P04062
								GAA	P10253
								UGCG	Q16739
								GBA2	Q9HCG7
								MGAM	O43451
								SI	P14410
								AGL	P35573
								CHRM1	P11229
								ADA	P00813
								OGA	O60502
								PNP	P00491
				Hypaconine				GBA	P04062
								GBA2	Q9HCG7
								MGAM	O43451
								SI	P14410
								UGCG	Q16739
								GAA	P10253
								AGL	P35573
								CHRM1	P11229
								OGA	O60502
								GLB1	P16278
				Sachaconitine				CHRM2	P08172
								CHRM1	P11229
								CHRM3	P20309
								PABPC1	P11940
								AGL	P35573
								SIGMAR1	Q99720
								PDE10A	Q9Y233
								PDE5A	O76074
								PDE11A	Q9HCR9
								DUSP3	P51452
								KCNA5	P22460
								PNP	P00491
								BACE1	P56817
								KCNJ1	P48048
								HTR1D	P28221
								DRD4	P21917
								UTS2R	Q9UKP6
								LRRK2	Q5S007
								HTR1F	P30939
								DPP7	Q9UHL4
								ADRB2	P07550
								ADRB1	P08588
								ADRB3	P13945
								GBA	P04062
				Delbrusine				CHRM2	P08172
								HTR4	Q13639
								MGAM	O43451
								SI	P14410
				Chasmanine				GBA	P04062
								CHRM1	P11229
								AGL	P35573
								GBA2	Q9HCG7
								CHRM2	P08172
								CHRM3	P20309
								UGCG	Q16739
								GAA	P10253
								BACE1	P56817
								MGAM	O43451
								SI	P14410
								KCNJ1	P48048
				Neoline				GBA	P04062
								CHRM1	P11229
								GBA2	Q9HCG7
								AGL	P35573
								UGCG	Q16739
								GAA	P10253
								MGAM	O43451
								SI	P14410
								MTAP	Q13126
								CHRM2	P08172
								CHRM3	P20309
				Lycoctonine				GBA	P04062
								UGCG	Q16739
								GBA2	Q9HCG7
								AGL	P35573
								MGAM	O43451
								GAA	P10253
								SI	P14410
								GLB1	P16278
								GANAB	Q14697
								FUCA1	P04066
								FUCA2	Q9BTY2
								GANC	Q8TET4
								GLA	P06280
				Delbruine				MGAM	O43451
								SI	P14410
								GBA	P04062
								CHRM2	P08172
								CHRM1	P11229
								EGFR	P00533
								MTAP	Q13126
								OPRM1	P35372
								OPRD1	P41143
								BACE1	P56817
				Songoramine				CYP19A1	P11511
								TAAR1	Q96RJ0
								ICMT	O60725
								PTGES	O14684
								POLB	P06746
								AR	P10275
								FKBP1A	P62942
								GCGR	P47871
								LIPE	Q05469
								JAK3	P52333
								JAK1	P23458
								JAK2	O60674
								TYK2	P29597
								HMGCR	P04035
								DRD2	P14416
								DRD4	P21917
								PDE10A	Q9Y233
								BRD4	O60885
								CREBBP	Q92793
								HSD17B2	P37059
								IDO1	P14902
								CA2	P00918
								CA1	P00915
								CA6	P23280
								CA4	P22748
								NPY5R	Q15761
								MDM2	Q00987
								CDK5R1	Q15078
								ABCC9	O60706
								VHL	P40337
								CYP2C9	P11712
								CYP2C19	P33261
								P2RX7	Q99572
								CDC7	O00311
								PER2	O15055
								MAOA	P21397
								OPRM1	P35372
								OPRD1	P41143
								OPRK1	P41145
								ADORA2A	P29274
								DRD3	P35462
								CCR1	P32246
								NR1I2	O75469
								LRRK2	Q5S007
								CA7	P43166
								CNR2	P34972
								CA3	P07451
								CA12	O43570
								CA14	Q9ULX7
								CA9	Q16790
								CDC25A	P30304
								CA13	Q8N1Q1
								CA5B	Q9Y2D0
								MMP3	P08254
								KCNA5	P22460
								NR3C2	P08235
								MAP2K1	Q02750
								HSD11B2	P80365
								HSP90AB1	P08238
								CYP11B1	P15538
								PTGS2	P35354
								CYP11B2	P19099
								AKR1C3	P42330
								TYMS	P04818
								VDR	P11473
								EGFR	P00533
								MAPK14	Q16539
								MAPK1	P28482
								LTA4H	P09960
								MTNR1A	P48039
								CYP17A1	P05093
								ABCB1	P08183
								DYRK1A	Q13627
								JAK3	P52333
								KCNJ11	Q14654
								PRKCA	P17252
								MAP3K14	Q99558
								TK1	P04183
								TRPV1	Q8NER1
								HTR1D	P28221
								PRKCG	P05129
								PRKCD	Q05655
								PRKCB	P05771
								PREP	P48147
								PRKCE	Q02156
								PRKCH	P24723
								PRKCQ	Q04759
								FAP	Q12884
								TRPA1	O75762
								FLT3	P36888
								PDE7A	Q13946
								PDE9A	O76083
								CHEK1	O14757
								SIGMAR1	Q99720
								ALOX5	P09917
								PARP1	P09874
								BACE1	P56817
								IMPDH2	P12268
								KCNE1	P15382
								PRKDC	P78527
				Denudatine				SIGMAR1	Q99720
								OPRL1	P41146
								EBP	Q15125
								DRD1	P21728
								HTR1A	P08908
								DRD4	P21917
								HTR2A	P28223
								CHRNB3	Q05901
								PARP1	P09874
								DPP8	Q6V1X1
								FAP	Q12884
								DPP9	Q86TI2
								CHRNA4	P43681
								SHH	Q15465
								CYP51A1	Q16850
								JAK1	P23458
								KCNA5	P22460
								HTR2C	P28335
								ADRA1A	P35348
								SLC18A2	Q05940
								CCR1	P32246
								UTS2R	Q9UKP6
								PDE10A	Q9Y233
								PSEN2	P49810
								ROCK2	O75116
								HTR1F	P30939
								HTR3A	P46098
								CHRNA7	P36544
								ADRB2	P07550
								ADRB1	P08588
								ADRB3	P13945
								PDE9A	O76083
								PDE1C	Q14123
								HTR2B	P41595
								DRD5	P21918
								ADRA1D	P25100
								KCNK2	O95069
								SLC6A9	P48067
								HTR7	P34969
								HTR6	P50406
								H1F0	P07305
								CHRNB4	P30926
								CHRNA3	P32297
								GRIN2B	Q13224
								CHRNA5	P30532
								DRD2	P14416
								HRH4	Q9H3N8
								TERT	O14746
								TRPA1	O75762
								LRRK2	Q5S007
								GRIN1	Q05586
								CHKA	P35790
								GRM5	P41594
								PGR	P06401
								AKT1	P31749
								HTR1B	P28222
								HTR1D	P28221
								PRKCD	Q05655
								PRKCQ	Q04759
								PDE5A	O76074
								MAPK14	Q16539
								PDE11A	Q9HCR9
								MAPK11	Q15759
								SCN5A	Q14524
								CCR2	P41597
								ROCK2	O75116
								MAP2K1	Q02750
								PDGFRB	P09619
								KIT	P10721
								FLT3	P36888
								PIM1	P11309
								KDR	P35968
								KDM1A	O60341
				Senbusine A				GBA	P04062
								GBA2	Q9HCG7
								UGCG	Q16739
								MGAM	O43451
								GAA	P10253
								SI	P14410
								AGL	P35573
								CHRM1	P11229
								CHRM2	P08172
								MTAP	Q13126
								GLB1	P16278
								FUCA1	P04066
				Hetisine				OPRL1	P41146
								GBA	P04062
								SIGMAR1	Q99720
								PNP	P00491
								FUCA1	P04066
								ADRB2	P07550
								ADRB1	P08588
								ADRB3	P13945
								TRPV3	Q8NET8
								CHRNA4	P43681
								PDE5A	O76074
								PDE11A	Q9HCR9
								DPP7	Q9UHL4
								PDE10A	Q9Y233
				14-acetylneoline				CHRM3	P20309
								CHRM1	P11229
								PIK3CA	P42336
								KCNJ1	P48048
								HTR4	Q13639
								AGL	P35573
								BACE1	P56817
								CHRM2	P08172
								PDE11A	Q9HCR9
								PDE10A	Q9Y233
								SLC47A2	Q86VL8
								CCR1	P32246
				ignavine				SLC6A3	Q01959
								CHRM3	P20309
								KCNJ1	P48048
								SLC6A4	P31645
								PDE11A	Q9HCR9
								PDE10A	Q9Y233
								SIGMAR1	Q99720
								P2RX7	Q99572
								CHRM2	P08172
								CHRM1	P11229
								PDE5A	O76074
								LRRK2	Q5S007
								PRKCQ	Q04759
								TERT	O14746
								KCNH2	Q12809
								FLT3	P36888
								SLC47A1	Q96FL8
								SLC47A2	Q86VL8
								DPP8	Q6V1X1
								BRD4	O60885
								ATAD2	Q6PL18
								PRCP	P42785
								CHRNA7	P36544
								KDR	P35968
								CCR3	P51677
								PNP	P00491
								MAPK14	Q16539
								PRKDC	P78527
								MAPK11	Q15759
								MTAP	Q13126
								MDM2	Q00987
								BIRC2	Q13490
								SRC	P12931
								SLC6A2	P23975
								PDE9A	O76083
								UTS2R	Q9UKP6
								PIK3CA	P42336
								PDE1C	Q14123
								KCNA5	P22460
								ROCK2	O75116
								HTR7	P34969
								IRAK4	Q9NWZ3
								HSP90AB1	P08238
								MAPK9	P45984
								PDE8B	O95263
								NPY1R	P25929
								PIM1	P11309
								PDE4B	Q07343
								AKT1	P31749
								PIM2	Q9P1W9
								PIM3	Q86V86
								BCHE	P06276
								PRMT6	Q96LA8
								TOP2A	P11388
								PRMT8	Q9NR22
								PRMT1	Q99873
								SPHK2	Q9NRA0
								SPHK1	Q9NYA1
								CA2	P00918
								CA1	P00915
								CA9	Q16790
								CHRNB3	Q05901
								KCNK3	O14649
								CACNA1G	O43497
								CHEK2	O96017
								CDK2	P24941
								CHEK1	O14757
								MMP3	P08254
								MMP9	P14780
								MMP1	P03956
								HTR1F	P30939
								PARP1	P09874
								NOS1	P29475
								JAK1	P23458
								MCHR1	Q99705
								TTL	Q8NG68
								GNRHR	P30968
								METAP2	P50579
								MKNK2	Q9HBH9
								ALOX5AP	P20292
								MKNK1	Q9BUB5
								TRPV3	Q8NET8
								MAP3K12	Q12852
								MTOR	P42345
								CDK9	P50750
								BAZ2B	Q9UIF8
								CCNE2	O96020
								CNR2	P34972
								BAZ2A	Q9UIF9
								ACVRL1	P37023
								PSEN2	P49810
								DPP9	Q86TI2
								DRD2	P14416
								CSF1R	P07333
								IGF1R	P08069
								DUSP3	P51452
								JAK2	O60674
								AURKA	O14965
								F10	P00742
								RPS6KB1	P23443
				Delavaconitine				SLC6A3	Q01959
								KCNH2	Q12809
								CHRM3	P20309
								SLC6A4	P31645
								CHRM2	P08172
								SIGMAR1	Q99720
								SLC6A2	P23975
								CHRNA7	P36544
								PDE11A	Q9HCR9
								PDE10A	Q9Y233
								CHRM1	P11229
								HTR3A	P46098
								SLC18A2	Q05940
								LRRK2	Q5S007
								KCNJ1	P48048
								TRPV3	Q8NET8
								BCHE	P06276
								DUSP3	P51452
								ABCB1	P08183
								BIRC2	Q13490
								CHRM4	P08173
								KCNA5	P22460
								PDE5A	O76074
								NMT1	P30419
								HTR2B	P41595
								HTR2A	P28223
								HTR2C	P28335
								PNP	P00491
								HTR6	P50406
								JAK3	P52333
								PDE9A	O76083
								RPS6KB1	P23443
								PDE1C	Q14123
								AURKA	O14965
								CSF1R	P07333
								MAPK14	Q16539
								MAPK11	Q15759
								MAPK9	P45984
								PIK3CB	P42338
								HTR1F	P30939
								BACE2	Q9Y5Z0
								ADRA1D	P25100
								ADRA1A	P35348
								TOP2A	P11388
								ABL1	P00519
								KIT	P10721
								YES1	P07947
								LCK	P06239
								CSK	P41240
								SRC	P12931
								SLC18A3	Q16572
								ADCY1	Q08828
								PARP1	P09874
								PIK3CA	P42336
								DRD3	P35462
								ROCK2	O75116
				Napelline				SLC6A4	P31645
								PDE10A	Q9Y233
								HTR1D	P28221
								PDE5A	O76074
								PDE11A	Q9HCR9
								OPRL1	P41146
								DRD1	P21728
								SIGMAR1	Q99720
								DPP7	Q9UHL4
								CHRNA4	P43681
								PNP	P00491
								DRD4	P21917
								SLC18A2	Q05940
								ADRA1D	P25100
								HTR2C	P28335
								CHRNA7	P36544
								DPP8	Q6V1X1
								DPP9	Q86TI2
								HTR1F	P30939
								ROCK2	O75116
								KCNJ1	P48048
								XIAP	P98170
								BIRC2	Q13490
								DUSP3	P51452
								GRIN1	Q05586
								KCNA5	P22460
								BACE1	P56817
								CHRNB3	Q05901
								JAK1	P23458
								CCR3	P51677
								CHRNA3	P32297
								MTAP	Q13126
								ADRB2	P07550
								ADRB1	P08588
								ADRB3	P13945
								PARP1	P09874
								LRRK2	Q5S007
								FAP	Q12884
								KDM1A	O60341
								GBA	P04062
				Hokbusine B				CHRM1	P11229
								CHRM3	P20309
								CHRM2	P08172
								LRRK2	Q5S007
								TRPV3	Q8NET8
								KCNJ1	P48048
								BACE1	P56817
								GRIN1	Q05586
								PDE11A	Q9HCR9
								PDE10A	Q9Y233
								ADRB2	P07550
								ADRB1	P08588
								ADRB3	P13945
								KCNA5	P22460
								SLC22A2	O15244
								PDE5A	O76074
								UTS2R	Q9UKP6
								F10	P00742
								SLC6A3	Q01959
								DUSP3	P51452
								XIAP	P98170
								BIRC2	Q13490
								HTR1F	P30939
								OPRL1	P41146
								CHRM4	P08173
								CSF1R	P07333
								HTR1D	P28221
								SLC47A1	Q96FL8
								PNMT	P11086
								DRD1	P21728
								JAK1	P23458
								CTSD	P07339
								ALOX12	P18054
								AURKB	Q96GD4
								PNP	P00491
								RPS6KB1	P23443
								AURKA	O14965
								PRMT6	Q96LA8
								TOP2A	P11388
								PRMT8	Q9NR22
								PRMT1	Q99873
								PDE9A	O76083
								MET	P08581
								PDE1C	Q14123
								MTAP	Q13126
								PRKDC	P78527
								OGFRL1	Q5TC84
								PDE7A	Q13946
								HTR4	Q13639
								MAPK14	Q16539
								MAPK11	Q15759
								IDO1	P14902
								PARP1	P09874
								MAPK9	P45984
								HSD17B7	P56937
								CHEK1	O14757
								MGAM	O43451
								SI	P14410
								AGL	P35573
								CASR	P41180
								CCR1	P32246
								PRKCB	P05771
				Benzoylhypacoitine				SLC6A3	Q01959
								KCNH2	Q12809
								GBA	P04062
								GBA2	Q9HCG7
								BCHE	P06276
								SLC6A4	P31645
								CHRM3	P20309
								CHRNA7	P36544
								SIGMAR1	Q99720
								KCNJ1	P48048
								UGCG	Q16739
								AMD1	P17707
								SLC6A2	P23975
								TNF	P01375
								IL1B	P01584
				Benzoylmesaconine				CHRNA7	P36544
								SLC6A3	Q01959
								SLC6A2	P23975
								KCNH2	Q12809
								UGCG	Q16739
								GBA2	Q9HCG7
								GBA	P04062
								BCHE	P06276
								AMD1	P17707
								TNF	P01375
								IL1B	P01584
								IL18	Q14116
				Benzoylaconine				SLC6A3	Q01959
								KCNH2	Q12809
								BCHE	P06276
								GBA	P04062
								GBA2	Q9HCG7
								SLC6A4	P31645
								UGCG	Q16739
								SIGMAR1	Q99720
								CHRNA7	P36544
								CHRM3	P20309
								SLC6A2	P23975
								KCNJ1	P48048
								AMD1	P17707
								TNF	P01375
								IL1B	P01584
								IL18	Q14116
				Mesaconitine				SLC6A3	Q01959
								KCNH2	Q12809
								SLC6A4	P31645
								BCHE	P06276
								CHRM3	P20309
								SIGMAR1	Q99720
								GBA	P04062
								CHRNA7	P36544
								HTR2A	P28223
								KCNJ1	P48048
								AMD1	P17707
								SLC6A2	P23975
								UGCG	Q16739
								GBA2	Q9HCG7
								ADCY1	Q08828
				Hypaconitine				SLC6A3	Q01959
								KCNH2	Q12809
								SLC6A4	P31645
								BCHE	P06276
								SIGMAR1	Q99720
								CHRM3	P20309
								SLC6A2	P23975
								CHRNA7	P36544
								CHRM1	P11229
								KCNJ1	P48048
								CHRM2	P08172
								HTR2A	P28223
								BACE2	Q9Y5Z0
								MTOR	P42345
								PIK3CA	P42336
								GBA	P04062
								ADCY1	Q08828
								ADORA3	P0DMS8
								DDOST	P39656
								BIRC2	Q13490
								CHRM4	P08173
				Aconitine				SLC6A3	Q01959
								CHRNA7	P36544
								KCNH2	Q12809
								SLC6A4	P31645
								BCHE	P06276
								SIGMAR1	Q99720
								CHRM3	P20309
								SLC6A2	P23975
								GBA	P04062
								KCNJ1	P48048
								BACE2	Q9Y5Z0
								ADCY1	Q08828
								HTR2A	P28223
								ADORA3	P0DMS8
								MTOR	P42345
								PIK3CA	P42336
								CHRM2	P08172
								CHRM1	P11229
								AGTR1	P30556
								AGTR2	P50052
								SLC2A1	P11166
								NQO1	P15559
								UGCG	Q16739
								GBA2	Q9HCG7
								PIM3	Q86V86
