# Supplementary material for: How Aconiti Radix Cocta can Treat Gouty Arthritis Based on Systematic Pharmacology and UPLC-QTOF-MS/MS
Source: Front Pharmacol. 2021 Apr 30;12:618844. doi: 10.3389/fphar.2021.618844 (PMC8121251; doi:10.3389/fphar.2021.618844)
Supplement: Supplementary file 2 [file Table3.XLSX]

## Sheet: Sheet1
Table S3: Known Therapeutic Targets in Gouty Arthritis
Target
POMC
SLC22A12
SLC22A6
SLC22A8
SLC2A9
TNF
SLC22A1
CAT
ABCC2
CYP3A4
MPO
IL1B
SLC22A11
ABCC1
ALB
RNF19B
IKBKB
CCND1
IL1A
SRXN1
CCL2
CXCL8
ENPP1
DDIT3
UGT1A3
CASP1
RELA
ABCB11
UGT1A1
HAVCR1
CYP2C9
BTG1
CBR1
NFKBIA
VLDLR
CDH1
TIMP1
TGFB1
GPX1
NR3C1
SOD2
SLC22A9
IFNG
EDN1
IL2
CYP3A11
ACIN1
AGT
TXNIP
PPP1R15A
IL6
CYP3A23/3A1
GSTT1
SLC7A11
GRPEL1
NFKB1
SLC7A8
CD44
ABCC4
MAP2K5
ITIH4
DAP
TNFRSF10B
MMP8
RBBP8
STAT4
GDF15
SLC22A19
XDH
ISYNA1
ERP29
SOD1
ADH4
TCF7L2
STAT1
SLC22A4
IL12B
SLC22A20
TPD52L1
ABCC3
NFAT5
IFI27
ARRDC3
PTGS2
TFPI2
CASP3
SELL
ABCC6
NCOA3
SLC22A2
INHBB
CDK2
JUN
PPP1R3F
CAR3
TBX3
DECR1
CXCL3
UGT1A8
MMP10
AHR
SLC22A7
ZNF232
VEGFA
CAPN1
MMP12
CXCL2
CD55
UGT2B7
ABCC5
GSTT1B
CXCL1
NFKB2
GADD45A
IRF7
LIPC
FOS
CDC6
HPGD
FAAP24
SLCO1A1
DNAJA1
ENC1
SLC22A5
ISG15
CHAC1
CCNB1
GSK3B
DNAJB1
IGFBP2
PYCARD
VCAM1
MRM2
DHCR24
CDKN1A
FGFR1
ALAS1
HSD11B2
DNAJB9
CCNG2
IGF1
NLRP3
SERPINE1
FANCE
KLHL25
ZNF473
HSPA5
CASP9
CHUK
INSR
EMC3
CASP6
HBA-A2
EPO
NOS3
UGT1A9
CYP2C70
PRDX2
IL17A
KATNAL1
FDX2
PPP1R7
CYBA
TJP1
CTH
LDHA
S100A9
ID3
TAOK2
TM2D2
KNG1
IL4
APOL6
PPM1M
IER3
THBS1
STAT3
NOS2
GPX1A
GLUL
FBXO8
MET
TRIM26
UGT1A6
EYA3
MRPL9
PPARA
TEX261
PTGDR2
ATP6V1F
PIK3R1
GSTM3
TRIM32
UMOD
ENO1
TXN
TLR2
GADD45B
RUNDC3B
CD14
CLPP
CHKB
ABCB1A
ALPK1
SEPSECS
ID2
SELE
BAK1
TGFB2
HMOX1
MRPL45
ATP5F1E
FGFR1OP2
SGK1
PMAIP1
EIF4EBP1
PLAAT4
ROS1
TUBE1
ADAM15
ARMCX1
IL1RN
BCL2L1
EIF4H
ELMO2
RPL11
ASNS
SLC45A4
CHP1
PRPSAP1
ARHGAP20
IL18BP
GSR
DDIT4
COPG1
DCAF11
HSP90AA1
PDCD10
AKR1C1
DERL1
TRIB3
MIR192
HERC6
LEPR
SURF4
TP53BP2
ZBTB44
ALPL
MYC
IGF1R
DEXI
SDHD
ABCA8
COL3A1
IL5
TRIM38
MYO1C
CPSF6
IMMT
CP
SAC3D1
EID3
MECR
ICAM1
GBP3
SLC30A5
PEX19
BAX
HMGCS1
PCK1
RPS18
SFXN4
SMS
ATXN2
PLA2G4C
IL10
SRPRB
DCAKD
GTF2H5
SERPINA10
NDUFS5
TMEM30B
LEAP2
C2CD2
AQP2
TNFRSF1A
TSC22D2
MASTL
CISD1
PILRA
SAT2
SIN3A
SDHC
WDR26
FMNL2
NMB
OSER1
RCBTB2
RRAGC
SLC25A22
ARAF
CYB561
EPN2
SLC2A1
POLH
CDK14
RASSF2
CPT1A
REV3L
BTF3
PON1
RPS14
CARD10
CSTF3
MAP3K12
BCL2
DNAJC10
FGF2
RPL32
PRKAG2
CYP2C19
GPLD1
ITM2A
SCARA5
SLC23A1
GRINA
MIR122
THYN1
ABL2
MMP9
PPP1R14B
HSPB1
MYO1D
RPS8
SERINC3
TMED2
ASAP1
CACNB3
DUSP1
HERC5
HSPA1A
SARS1
SERPINF2
MAPK14
MARCO
RAPH1
CSF2
PRKCI
MAPK3
TLE1
IL18
POU2F1
SUCLG1
MAPK1
COX7C
CTBP2
CABLES1
DFFB
CASP8
FZD5
PPARG
ATP1B2
CCPG1
FLRT2
GPM6B
CCNE1
LPL
CCL3
ETFB
RPS3A
BAG2
BID
C8B
RASA1
AMIGO2
CDK5
NDUFS4
ARHGEF2
HAT1
CREBRF
DNAJA4
PLEKHF1
AKR1C4
IFI35
PPBP
CLGN
OAS1
PPP1CA
IFITM2
RPA2
UCK2
ANKRD11
APLN
CHD2
FAM214A
IFI6
CD163
CDK7
FNDC3B
CELF2
ESR1
FZD1
FZD4
PLA1A
RANBP1
ST3GAL5
CYP51A1
DDR1
IFIH1
EGF
DTYMK
ENDOG
ASL
EDEM1
NBN
ESD
GBP1
EIF3A
IFI44
RBBP4
RIDA
LXN
MFN1
TFDP1
APCS
PPFIBP1
HSDL2
SERPINA6
DHRS11
FNBP1
DNAJB6
ELF3
YWHAB
PPM1D
EIF1
OTC
RRAS2
GART
SLC23A2
TDO2
TFF3
CDCA7
EPS8
ORC6
NRAS
DLC1
DDX5
FZD7
LGMN
ASPH
PAK1
TRAF2
FN1
NR2F1
RPS19
BDKRB1
CDCA5
SYK
VIM
AK1
PSMA1
SPON1
FASL
LY6E
MAPK13
SLCO2A1
CHAF1B
FDXR
NFE2L2
PSMB1
EIF4G1
ELOVL2
MAP4K4
PLAGL1
PSMB4
ECHS1
SPRY4
CD59
DLG1
GRB10
RPL13
CRY1
DDX58
RFC4
SREBF1
NAP1L1
PAWR
PRKACB
RBM3
BACH1
LEP
CLK1
IFITM3
IKBKG
MIR712
SHMT1
ACKR3
ATP8B1
PAICS
GCLM
AGO2
ANXA6
CDO1
SMAD1
TEK
CDCA2
GSTM1
PDLIM1
RB1
ADH1
CDKN1B
HBP1
POLA1
RACK1
TNFSF9
ECE1
COTL1
PROCR
RASSF1
CYCS
SAA1
ERO1A
FASN
ST6GAL1
GTSE1
PTPRF
CLIC4
PARP1
EFEMP1
LY96
OCLNA
TMEM97
MXD1
COX4I1
NR2F2
STC1
TUBA1C
CYP2C29
DCXR
EIF2A
GATA6
ISG20
MALAT1
AGTR1A
MX1
ADORA2B
MAP2K3
PNPLA2
RGCC
TXN1
UBC
DNAJC3
NTS
PTK2B
RGS16
ACTA2
EIF5
FAAH
RSAD2
KLHL24
PON2
CXCL14
LBP
TAT
TUBB4B
CIDEC
PLK3
SLC16A3
ECT2
VCL
FBLN1
LYN
ZFAND2A
RGS4
ZWINT
IL13RA1
IFIT3
FEN1
LIFR
PCSK9
TPX2
CTNNB1
SPTAN1
IL23A
GJB1
ROCK2
SLC19A1
BCL2A1
PDIA6
ACTN1
HSPA4L
PLA2G2A
S1PR1
XRCC1
ZEB1
EGR1
BDKRB2
AGER
CCNF
TRIB1
UGT1A10
INHBE
SERPINH1
HSF1
GPD1
KIF2C
SKP2
SLC18A2
GATA4
NFKBIZ
NR1I3
IFIT1
PTP4A1
SMAD7
VCAN
C1S
FAS
PCNA
PLPP3
IGSF22
SLC38A2
STIP1
NFKBIB
KIF20A
MARCKS
TP53
UNG
BMP6
UPP1
WEE1
HBB
COL1A1
FADS1
TUBB3
IL1R2
IL1RL1
SORD
CBS
PER1
CD9
PLD1
HSD3B2
CD83
GSTA5
SERPINA1
ARNTL
CYP1A1
LITAF
GCLC
HERPUD1
CREM
APC
CTSC
CYP51
HSPB8
SERPINE2
PIK3CA
ADORA2A
FOSL2
GLS
SREBF2
CCL11
HNF4A
NFIL3
UGT1A7
PDCD4
AOX1
APOA4
GSTP1
THBD
ALDOC
GHR
HSPE1
NCOA2
PCK2
PKLR
FMO1
MIR194-1
TGFB3
BCL6
CYP2C11
PDIA3
STS
ORM1
STAT5B
CITED2
EGFR
PHGDH
CYP2C8
G0S2
CRH
HP
PSAT1
SELP
TUBA1A
MAP2K2
AQP1
ARHGAP11B
C17ORF67
MIR702
FABP5
MGLL
NRP1
CYB5A
HK2
CYP1B1
GSN
PER2
MAPK8
SAT1
NR4A2
PTGES
UBE2NL
DHFR
CYP2B2
MMP14
MMP2
FADS2
OCLN
ACHE
DUSP5
HMGCS2
TSC22D1
NR1I2
A2M
RHOB
TUBA3C
GOT1
CASP2
ITGB2
CCNE2
GADD45G
ATF6
ANP32A-IT1
ICAL1
KLHL24B
PTGR1
FDFT1
SLC22A30
CA2
TNFRSF12A
RAD51
SLC2A2
ATP2A2
BRCA1
CCND3
IL1R1
TSC22D3
KRT8
OGG1
ANKRD36BP1
WBP2NL
PDGFRB
BCL2A
EDNRB
TSKS
CTSJ
DNAJB7
ERN1
GPX2
PTK2
S100A8
CCNG1
PLIN2
TGFBR2
SQLE
PPARD
ARHGAP29B
MORC2-AS1
MOV10B.1
PRPS1L1
REN
RHOA
SLC25A15B
SLC6A19A.1
E2F1
FOXO3
CYP2E1
PSG5
FOXO1
RPS6
SLC3A2
HSD11B1
HBEGF
CD40
MIR21A
ACSL1
PKM
THRA
ACE
AGPAT4-IT1
CFLAR
HSP90B1
LINC00339
MAOB
VEGFAB
SLC22A21
SLC22A7A
COL2A1
TF
KRT18
APAF1
CTSB
IRS1
SOCS3
CCNB2
PDK4
ZNF202
ZNF337
LCE1D
ME1
C5ORF15
C6ORF136
CIDECP1
COX7A2A
FAM151B
GOLGA8IP
RRM2
KRAS
CCN1
CDK6
BTG2
SCD
AKR1C2
NOS1
ANKRD53
AREG
C6ORF89
CLDND2
GPR32
LINC00597
LYG1
OIP5-AS1
RPL26L1
ZNF767P
ABCB4
DNMT1
TTR
RUNX2
TRIM46
ADCK3
THRB
AIFM1
CALCA
LCN2
ACTRT3
GLP2R
SLX1A
TMEM170A
ZNF273
CYP4F6
ADRB2
ITGAM
BCL2L11
ZNF544
APOA1
MT1
SH2D3A
AKR1C3
C2ORF76
C6ORF47
CASP3A
CIAO3
GOLGA2P5
GTF3C5
H4C5
KIAA1143
M1AP
MOCS3
NPFF
PCDHA11
TMIGD1
ZNF414
ZNF76
CCND2
TIMP2
FOSL1
WNT8A
PRKCA
ZNF222
CRP
GSTM2
ALOX5
C1ORF159
CCL4
GPRC5D
KCTD8
KPTN
NDUFAF6
ST20-AS1
STAG3L1
ZNF598
ZNF70
HMOX1A
PDILT
POMK
ZNF200
ATF4
CCDC152
KCNK15
GBP
LINC01554
ZBED1
ACACA
NXPE4
TSPEAR
CNPPD1
CNTNAP4
FBXW11
IGFBP3
PLAC8L1
UCP2
CNEP1R1
DBF4B
GSTA3
MEI1
MUL1
NPY4R
SLC16A6B
ZNF266
DNAJC5B
HRAS
LINC00304
MIR139
MIR148A
SRC
SDHAF1
MUP2
F3
FYB
C14ORF93
CLBA1
FAM98C
KANSL3
MTRF1
RPUSD4
TAC1
TSTD2
TTI1
UBAP1L
ZNF33A
ZSWIM3
HSPA8
KIAA0513
SLC37A3
PLAT
XBP1
EME2
GAPDH
RPS6KL1
C18ORF25
HSH2D
SPX
EPHA6
GJA1
KIAA0556
MED22
NRSN2
OTUD3
RUSC1
SLC35E2B
TMEM198B
ZNF689
CYP2D3
H4C2
LDLR
MMP1
GPR20
C4ORF33
GUCY2D
CNOT11
FBXO44
LYSMD1
MICOS10
PRDM10
TBC1D22B
TECTA
TMEM179B
UEVLD
TFRC
CYP2F4
CAR1
CLEC2H
ATG101
FABP4
MIR362
RNF41
FASLG
TOP3A
BAXA
TNFA
AHSA2
CBX8
CLCN1
FAM114A2
GSKIP
HOXD4
KARS1
MAF1
OARD1
PGAP3
SPCS1
TMEM104
TMEM217
TRIM34
ULK3
VPS26C
ALDH1A1
CLEC2B
XIAP
ZNF697
ATP5PD
C1ORF54
ADIPOQ
CD36
ANKRD36B
C9ORF16
CYB561A3
HMCN2
ORMDL1
TBC1D10B
TFAP2E
YIF1B
ZNF124
CCN2
ASIC3
C16ORF72
CCNYL1
CSF2RB2
HOXD11
MIR101A
SLC36A4
NOS2A
ALDH16A1
BCDIN3D
C9ORF85
COQ8B
EEFSEC
ENTPD6
FAM160A2
H4C12
INTS1
ISG20L2
JMJD8
KLHDC4
LRRC47
MRPL10
MUP5
NATD1
NELFCD
R3HDM4
SARS2
SELENON
SLC25A18
SLC35C1
SNURF
THAP3
UVSSA
ZNF281
ATG4A
C4BP
CYP1A2
FANCM
IRGM2
MED31
MUP1
RHOT2
WDR48
CMPK1
ZBTB24
POR
ADAT3
BBOF1
BCL7B
COMMD2
CYB5D2
DDX19B
DNAJC8
EAPP
FANCF
FBXL14
GPN1
INO80
MOSMO
MYG1
NUMBL
POC1B
POLR3GL
PPDPF
PPY
RTF1
SMAP2
TACO1
TBC1D13
TNFAIP8L2
TRIM62
TUSC2
UBE3D
UBXN6
VPS11
VRK3
WDR5B
YTHDC2
ZGPAT
ZMAT5
ZNF57
RPL39L
TMEM185B
ZBED8
CHST4
DNAJC11
MNDA
SLC37A1
STARD9
ULBP2
ANKRD16
ANKS1A
ASPRV1
CHSY3
CIAO2A
CYP3A65
DNAL1
DPM2
ELP5
EN1
GTF2H4
H3-3A
HOXC5
NAT9
NOP14
PLPPR2
RBM45
TAZ
TGS1
TMEM230
TMEM50A
TRAPPC2
ZBTB41
ABCA13
CYP2B3
MKI67
UBXN7
CALML3
CLEC4N
HOXB13
IL17RE
MIR98
MIRLET7D
PSMF1
SFMBT1
STX5
ABCG2
TNFSF10
B3GNT9
BAIAP2L2
BRPF1
CCDC130
COMMD7
DNAJC4
EIF4ENIF1
IL11RA
INVS
KIF6
KIN
LMBR1L
MCAT
MORN1
NPIPA1
PYGO2
ROM1
RTL8A
SCGN
SMG5
TIMMDC1
VPS25
ZNF189
CEBPB
PTGS1
CXCL10
AGGF1
DRC3
HAMP2
TNFRSF18
ABHD17C
ATP5D
BBS5
BICRAL
BLOC1S3
CEP250
COX14
CWF19L1
CXXC1
DDA1
ENTR1
FBH1
GDAP1L1
H3C7
HSDL1
LEMD2
MED26
MSTO1
MTMR12
PYROXD1
RPRD1B
SASH3
SENP8
SMIM7
SNAPC4
SSH3
TMEM115
TTLL11
UGT3A1
VIPAS39
WDR44
ZBTB11
ZFYVE19
DHRS7B
BRF2
CPNE7
ACVR1B
CAPN10
CAR13
CCDC51
COA7
CUL7
NIPAL1
PUS3
SLC41A1
A1CF
HNF4G
MDM2
ADAL
AGPAT9
AP3B2
APOBEC3G
APOOL
ARHGAP39
ASB6
BIVM
BTRC
CEP131
CWC25
DHDDS
EARS2
FBXO15
GDAP2
GOLGA7
HARS2
KLHDC9
LCMT1
LRWD1
LZIC
MFSD13A
MOB3A
MRPL27
MRPL53
PAM16
PDCL
RFESD
RNF167
RTCB
SCAMP4
SYCP1
THOC7
TMEM192
TMEM254
ZDHHC3
ZNF22
ZNF430
SHPRH
CRLF3
EPHX1
H2BC3
KNDC1
MIR193A
SOCS7
STAR
TAF3
TRAF3IP3
HPS5
MRO
TMCO1
AGO3
ATP5PF
EIF2B1
INS1
TLR4
AMIGO3
ANAPC16
ARMC10
BCAS4
CCDC137
COA3
ECSIT
FAM76A
FBXW2
GSPT2
KCTD17
KLC2
LHFP
METTL22
METTL23
MMP28
MTMR9
NCDN
NTMT1
PALB2
RCC1L
SCO1
SLC6A17
SPPL3
TM9SF1
TMEM60
TRABD
ZCCHC8
CCNA2
CSRNP3
IFITM6
MBL1
PLCL1
ALKBH7
SLC66A2
ABRACL
AKT1
ANAPC10
ANKRD13B
ANKS6
ANKZF1
BPNT2
BRAP
CBARP
CTU2
DNAAF5
FEM1A
GHDC
GORASP1
GPATCH11
IPO13
LRRC23
MAP7D3
MDP1
MEAF6
MED4
MORC2
MRPS5
MTMR10
NOL7
NOMO1
PHLPP2
SMCR8
TAF11
TMEM59
TRP53
TRPC4AP
VPS28
WDR59
ZNF638
ZZEF1
CYP2C40
IYD
NR6A1
ORM3
TXNRD1
H3C4
CSRNP2
CYP2B6
SSTR5
UTP3
ACOXL
ADTRP
AIDA
ARL6IP4
BAZ2A
BBIP1
CC2D1A
CCDC107
CCDC115
CCDC120
CLPTM1L
COLEC11
COPS4
CYP4A12A
CYP4A31
EMC6
FER1L4
GEMIN8
GGT7
GORASP2
IBTK
KLHL22
MED18
MOSPD3
NSMCE2
OSGEP
POGZ
PPFIA1
RER1
SBF1
SCML1
SCRIB
SDF2
TBCC
TIMM21
TRMT2A
UBE2D4
UHRF1BP1L
VSIG4
ZNF267
APOBEC3C
MRPL16
AQR
NEU2
PSMD9
RAB11FIP3
RNASE6
ANGEL2
APIP
ATP5MF
BTG4
C11ORF54
CCDC127
COX16
CTNNBL1
DHX38
FBXO4
GCOM1
GPR157
GRAMD3
GYG2
HGH1
KBTBD7
LETMD1
MAPK9
MTSS2
NGRN
NHLRC3
NUDT16
PLXNA1
PPP2R5D
PPP4R1
PRDM4
RAB4B
REX1BD
SMYD4
SPATA2
SPG21
SPNS1
TGDS
TOMM22
TRAPPC10
TRAPPC2L
TUBGCP5
UPF3A
USP42
ZCCHC17
SBSPON
MIR200A
PIGP
UBXN1
CYP2C39
AKIP1
ANAPC11
ANKRD13A
APOO
BBS1
CCDC28A
CCDC59
DOLPP1
ENTPD4
GTF3C6
H4C11
HSPBP1
KATNBL1
L3MBTL2
LMAN2
MAPKBP1
MBPA
MRPL34
MRPL41
MRPL48
MRPS11
MTX2
NOSIP
NUP43
OSBPL9
PFDN1
PIKFYVE
PLGRKT
POMGNT2
PRPSAP2
PTPRT
RANGRF
RDH14
RHBDD1
RPS6KA4
SETD3
SHLD2
SKP1
TAF1A
TESK1
TMEM147
TMEM258
TMEM41A
ZC3HAV1L
ZNF518A
FKBP7
HCAR3
MED6
RPAP3
TASOR
AFG3L2
ASB7
BTBD7
CCDC47
CDIPT
CEP68
CHMP1A
CLIP3
CNPY3
COPZ1
CYB5R4
CYHR1
DNAH2
DNAJB13
DPH2
DRAM2
FAM110A
FAN1
FCF1
LEPROTL1
MIF4GD
OBP3
ORC3
PGGHG
PHOSPHO2
POMT1
RASA4
RXYLT1
SCUBE3
SNX27
SUPV3L1
TCF20
TMEM159
TMEM199
TSN
TSPYL1
UNC50
VPS39
XPO7
YOD1
FANCB
RT1-BB
SLC17A3
USP28
SERPINA4
ACTR10
AKR1C20
ANKRD24
APOL3
ARL8A
AZIN2
BBS7
C1D
CAPRIN2
CEP170B
CHMP4B
CLEC4A
CNPY4
COL21A1
CYP3A25
DCUN1D3
DNAAF1
EIF1AD
EIF5A2
ELMOD2
EXOC1
EXOC8
EXT2
FICD
LONRF2
LSM7
MAEA
MDGA1
NDUFB11
NEK9
NSMCE4A
OXNAD1
PAXIP1
PIGM
PMEL
PPP4R4
SNX13
STARD7
SYCE2
TAB3
TAF12
TAPBPL
TIGD2
TRUB1
TTLL3
UBE2V1
UBLCP1
UTP11
VPS4B
WDR90
ZBTB8OS
ZFP42
CD84
SLC10A6
SOCS6
EYA2
RNPS1
ACRBP
ADH1A
B3GALNT2
C15ORF39
CANT1
CENPO
CFAP20
CWC27
DCAF13
DDI2
DERL2
DOK6
FAM120B
FAM83H
H2BC14
HAPLN3
HARS
IMP4
INTS3
IQCK
ISLR2
KCTD10
L3MBTL1
LSM14A
MACO1
MAML1
MCRS1
MED12
MRPL51
MRPL52
NICN1
NSUN5
PEX26
PIGN
RABEPK
RASL10B
RNF7
SEC22A
SERTAD3
SLC38A7
SLX4
STIM2
STMN4
TBC1D17
TEP1
TEX10
TFCP2
TMEM245
USP39
USP40
VPS36
WASF1
ZMYM6
ZNHIT6
ZNRF3
ZYG11B
ASH2L
DNAJC21
GDF6
GJA3
LY75
POLR3D
PPARGC1A
AFM
LCORL
NFX1
OLFML2B
SQSTM1
SYNJ2BP
TMEM171
ACY3
AAMP
ABLIM2
AGMO
ATP5J2
CEP164
CEP19
CHID1
COASY
DDN
ERH
FLII
GBA2
HCFC2
KRT34
MRPS34
MTREX
MXRA5
NOL11
NOXA1
NUDCD2
PIGF
PRRC1
PSMG2
RALBP1
RFX2
RHOV
SAP30BP
SLC41A3
TLNRD1
TSNAX
TUBD1
UBIAD1
URB1
VPS52
VWA1
WDR74
CR1L
CSTF2
EIF1A
EPN3
GIT2
MED14
NRG4
OSTC
MIR29C
NDP
TREM1
TRMT10A
ZMYM5
EIF2AK1
ADCK2
ANKMY2
ARL2BP
BRD7
CARS2
CBLL1
COQ5
CYP2D9
DAAM2
DENND2A
DOLK
DYM
EFR3A
EIF2B5
FABP10A
FAM120A
GXYLT1
HAUS7
ING5
ITFG1
JOSD1
MAP3K10
MFF
MRPL22
MRPS22
MRPS30
NUDT3
PAIP2
PLEKHM1
PRKAG1
RBM6
RC3H1
RMI1
RMND1
SASS6
SLC35E4
SNAPC5
SPOCD1
SZRD1
TRAPPC1
WDR19
ZNF277
ZNHIT3
ZXDC
CYP19A1
ARHGEF39
COX7A2L
RAP2B
SLC25A34
ACOT12
FPR2
GLYCTK
MARCHF1
NAPEPLD
CEP63
CIZ1
COX10
DRAP1
EDA
FTSJ3
IARS2
KANSL2
MBOAT7
MPPE1
NCBP2
P3H1
PATL1
PI4KB
PITRM1
PLA2G12B
RIC8A
ROGDI
SACM1L
SCLT1
SEC16A
SLC16A13
SLC2A14
SNIP1
TIMM22
TOR1AIP1
TUG1
UBE2O
UTP18
XPO6
EIF1AX
SLC33A1
TNK2
TRIAP1
APLNR
NDUFV3
NIT1
OASL
CHL1
FANCL
POLE4
ABHD14A
ACAD8
ACBD7
ALG3
AP3S1
AP3S2
ARID4A
ATP5A1
CD99
CEP41
COPS5
CPTP
DDX23
DENND3
DOK5
GNPDA2
ISCU
KIRREL3
MAGT1
MAPKAP1
MICALL2
MMGT1
MRPS7
MYDGF
MYPN
NAP1L4
NUFIP2
OPCML
PDSS2
PEX16
PMPCA
POLR2H
PUM2
RABL3
RILPL1
RTN2
RUNDC3A
SFI1
SLC25A42
SNX2
SSU72
STYX
THAP11
TNIP2
TRAPPC9
TRIP10
TTC14
U2SURP
UBR5
UQCR11
DNAJA3
MTHFD2L
OTUD7B
ACOT11
ACTR6
AKIRIN1
ATE1
ATXN7L1
CABIN1
CAMSAP1
CUL4B
CYYR1
EMC9
GMPR2
HOMER3
HOOK1
IFT20
MAN2A2
MARCHF5
METTL5
MRPS14
NAA38
NDFIP1
NEK1
NOB1
NUBP1
PLPP6
POLR2I
PRRC2B
RASL11A
RNFT2
RPL38
RPL7L1
SLC26A6
STX6
TBC1D2B
TMBIM4
TMCC2
USP8
VARS2
ZMYM2
CPLX1
GNB5
MED10
POLE3
SLC7A3
SMARCB1
SUCNR1
TIGAR
APPBP2
HMGN1
IL20RB
NIPAL2
PCCB
PDE4C
RHEBL1
STX11
AKAP10
ARPC5
CC2D1B
CPED1
D2HGDH
DDX11
EIF3F
ENPP4
GTF2A1
HDDC3
IL18RAP
LIN37
MRPL35
NINJ2
PANX1
PFDN4
PRKRA
PUS7
RIOX2
SLC35E1
SYNC
TBCEL
TPK1
VDAC3
WAPL
WWC3
CLN8
MAP7D1
UBA52
VWCE
ACYP1
CADPS2
NAA50
RAB11B
TMEM107
UACA
ABI2
ACP6
APPL1
ATP13A3
ATP5ME
B3GALT4
BEST1
BTAF1
CCDC117
CENPX
CERS6
CHRD
CLTA
COQ9
CRADD
CRTC2
DNAJC6
EDEM3
EFTUD2
EGFLAM
FAXDC2
FCHO2
FZD9
GNG4
HSBP1
ICOSLG
MAPK8IP3
[truncated: 64 more rows]
