# Supplementary material for: How Aconiti Radix Cocta can Treat Gouty Arthritis Based on Systematic Pharmacology and UPLC-QTOF-MS/MS
Source: Front Pharmacol. 2021 Apr 30;12:618844. doi: 10.3389/fphar.2021.618844 (PMC8121251; doi:10.3389/fphar.2021.618844)
Supplement: Supplementary file 3 [file Table9.XLSX]

## Sheet: Sheet1
Table S9:Expression of the top-20 targets in the PPI-network node degree in different organs
Target	Liver	Heart	Kidney	Lung	Small intestine	Colon	Whole brain
MAPK1	9.6	9.5	6	7.45	6.65	20.35	95.4
IGF1R	7.45	12.05	43.4	95.15	13.65	3.2	2.7
NFKBIA	1176.1	523.5	304.25	5630.05	937.9	1032.7	273.3
MAPK14	5.2	4.95	3.2	4.35	4.25	4.1	3.4
PTGS2	10.45	11.3	6.2	7.7	6.8	7.1	5.85
MMP9	6.05	14.75	3.65	5.35	4.3	4.45	3.95
ESR1	6.7	6.55	4.05	5.15	4.5	3.25	2.75
AKT1	125.65	110.6	17.25	220.75	20.8	23.55	40.6
EGFR	507.6	5.1	35.85	358.65	31.95	49	16.95
TNF	4.05	3.85	2.5	3.45	3	3.15	2.65
SRC	10.05	9.95	6.25	8.2	6.3	6.5	6.25
MAPK8	6.85	6.45	4.25	5.4	4.95	5.15	4.45
IL1B	9.2	8.55	5.4	7.3	6.1	6.6	5.3
MMP2	12.65	80.15	11.1	549.15	85.65	78.9	8.85
TLR4	6.7	6.6	4.35	5.55	4.9	5.15	4.2
MDM2	14.8	13.75	8.55	9.45	7.9	8.65	6.4
PIK3CA	9.6	9.55	5.85	7.05	6.3	8.05	5.4
XIAP	13.15	15.3	7.85	10	8.9	9.35	6.85
PARP1	80.25	67.95	53.5	87.95	130.55	70.05	196.1
PTK2	29.4	28.15	24.9	16.55	18.35	28.45	21.85
