# Supplementary material for: How Aconiti Radix Cocta can Treat Gouty Arthritis Based on Systematic Pharmacology and UPLC-QTOF-MS/MS
Source: Front Pharmacol. 2021 Apr 30;12:618844. doi: 10.3389/fphar.2021.618844 (PMC8121251; doi:10.3389/fphar.2021.618844)
Supplement: Supplementary file 4 [file Table6.XLSX]

## Sheet: Sheet1
Table S6: The details of the PPI network
#node1	node2	node1_string_internal_id	node2_string_internal_id	node1_external_id	node2_external_id	neighborhood_on_chromosome	gene_fusion	phylogenetic_cooccurrence	homology	coexpression	experimentally_determined_interaction	database_annotated	automated_textmining	combined_score
CDK2	CCNE1	4435732	4435118	9606.ENSP00000266970	9606.ENSP00000262643	0	0	0	0	0.162	0.999	0.9	0.928	0.999
CCNE2	CDK2	4449487	4435732	9606.ENSP00000429089	9606.ENSP00000266970	0	0	0	0	0.199	0.997	0.9	0.856	0.999
CASP1	IL18	4449658	4436375	9606.ENSP00000433138	9606.ENSP00000280357	0	0	0	0	0.097	0.379	0.9	0.972	0.998
AKT1	PIK3CA	4450372	4435346	9606.ENSP00000451828	9606.ENSP00000263967	0	0	0	0	0.063	0.468	0.9	0.978	0.998
CASP1	IL1B	4449658	4435241	9606.ENSP00000433138	9606.ENSP00000263341	0	0	0	0	0.287	0.457	0.9	0.917	0.996
TNF	NFKBIA	4448041	4432983	9606.ENSP00000398698	9606.ENSP00000216797	0	0	0	0	0.152	0.379	0.9	0.874	0.992
IL18	IL1B	4436375	4435241	9606.ENSP00000280357	9606.ENSP00000263341	0	0	0	0	0.095	0	0.9	0.921	0.992
AKT1	MDM2	4450372	4434604	9606.ENSP00000451828	9606.ENSP00000258149	0	0	0	0	0	0.695	0.9	0.756	0.991
AKT1	ESR1	4450372	4448358	9606.ENSP00000451828	9606.ENSP00000405330	0	0	0	0	0.055	0.407	0.9	0.867	0.991
ESR1	SRC	4448358	4444215	9606.ENSP00000405330	9606.ENSP00000362680	0	0	0	0	0.061	0.52	0.9	0.803	0.99
EGFR	PIK3CA	4436186	4435346	9606.ENSP00000275493	9606.ENSP00000263967	0	0	0	0	0	0.37	0.9	0.866	0.99
ESR1	IGF1R	4448358	4435797	9606.ENSP00000405330	9606.ENSP00000268035	0	0	0	0	0	0.407	0.9	0.835	0.989
TNF	IL1B	4448041	4435241	9606.ENSP00000398698	9606.ENSP00000263341	0	0	0	0	0.441	0	0	0.981	0.989
TNF	MAPK14	4448041	4433482	9606.ENSP00000398698	9606.ENSP00000229795	0	0	0	0	0	0	0.9	0.85	0.984
PTGS2	PTGES	4442894	4441253	9606.ENSP00000356438	9606.ENSP00000342385	0	0	0	0	0.063	0	0.9	0.848	0.984
IGF1R	PIK3CA	4435797	4435346	9606.ENSP00000268035	9606.ENSP00000263967	0	0	0	0	0.062	0.124	0.9	0.837	0.984
SRC	MMP9	4444215	4443919	9606.ENSP00000362680	9606.ENSP00000361405	0	0	0	0	0.088	0	0.9	0.796	0.979
AKT1	SRC	4450372	4444215	9606.ENSP00000451828	9606.ENSP00000362680	0	0	0.391	0.562	0.097	0.546	0.9	0.96	0.978
IL1B	MAPK14	4435241	4433482	9606.ENSP00000263341	9606.ENSP00000229795	0	0	0	0	0	0	0.9	0.79	0.978
ESR1	PIK3CA	4448358	4435346	9606.ENSP00000405330	9606.ENSP00000263967	0	0	0	0	0	0.379	0.9	0.669	0.977
MAPK14	NFKBIA	4433482	4432983	9606.ENSP00000229795	9606.ENSP00000216797	0	0	0	0	0	0.593	0.9	0.485	0.977
CYP2C19	CYP2C9	4443723	4434798	9606.ENSP00000360372	9606.ENSP00000260682	0	0	0.449	0.985	0.322	0.685	0.9	0.929	0.977
ALOX5	PTGS2	4444382	4442894	9606.ENSP00000363512	9606.ENSP00000356438	0	0	0	0	0.08	0	0.9	0.758	0.975
SRC	NFKBIA	4444215	4432983	9606.ENSP00000362680	9606.ENSP00000216797	0	0	0	0	0	0.433	0.9	0.595	0.975
SRC	MMP2	4444215	4433061	9606.ENSP00000362680	9606.ENSP00000219070	0	0	0	0	0.055	0	0.9	0.748	0.974
PTGS2	IL1B	4442894	4435241	9606.ENSP00000356438	9606.ENSP00000263341	0	0	0	0	0.561	0	0	0.943	0.974
SRC	PTK2	4444215	4441125	9606.ENSP00000362680	9606.ENSP00000341189	0	0	0	0.735	0.062	0.626	0.9	0.952	0.971
ESR1	MAPK1	4448358	4432880	9606.ENSP00000405330	9606.ENSP00000215832	0	0	0	0	0	0.399	0.9	0.57	0.971
FGFR1	PIK3CA	4447790	4435346	9606.ENSP00000393312	9606.ENSP00000263967	0	0	0	0	0	0.08	0.9	0.706	0.97
PIK3CA	PDGFRB	4435346	4434952	9606.ENSP00000263967	9606.ENSP00000261799	0	0	0	0	0	0.404	0.9	0.533	0.969
CDK2	MDM2	4435732	4434604	9606.ENSP00000266970	9606.ENSP00000258149	0	0	0	0	0.05	0	0.9	0.697	0.968
MAPK9	MAPK8	4447857	4446429	9606.ENSP00000394560	9606.ENSP00000378974	0	0	0.446	0.981	0.069	0.667	0.9	0.956	0.967
LYN	SYK	4449476	4444619	9606.ENSP00000428924	9606.ENSP00000364907	0	0	0	0.723	0.243	0.455	0.9	0.948	0.966
EGFR	MAPK1	4436186	4432880	9606.ENSP00000275493	9606.ENSP00000215832	0	0	0	0.577	0	0.472	0.9	0.887	0.965
CCNE1	CDK7	4435118	4434485	9606.ENSP00000262643	9606.ENSP00000256443	0	0	0	0	0.082	0.288	0.9	0.513	0.963
SRC	MAPK1	4444215	4432880	9606.ENSP00000362680	9606.ENSP00000215832	0	0	0.311	0.626	0.061	0.416	0.9	0.871	0.963
SRC	EGFR	4444215	4436186	9606.ENSP00000362680	9606.ENSP00000275493	0	0	0	0.671	0	0.484	0.9	0.954	0.963
ESR1	CYP19A1	4448358	4446543	9606.ENSP00000405330	9606.ENSP00000379683	0	0	0	0	0	0.085	0	0.96	0.962
ESR1	MAPK14	4448358	4433482	9606.ENSP00000405330	9606.ENSP00000229795	0	0	0	0	0	0.399	0.9	0.421	0.962
SRC	MDM2	4444215	4434604	9606.ENSP00000362680	9606.ENSP00000258149	0	0	0	0	0	0.326	0.9	0.483	0.962
MMP9	MMP1	4443919	4439553	9606.ENSP00000361405	9606.ENSP00000322788	0	0	0	0.75	0.518	0	0.9	0.91	0.961
MET	PIK3CA	4439114	4435346	9606.ENSP00000317272	9606.ENSP00000263967	0	0	0	0	0.063	0.124	0.9	0.586	0.961
NFKBIA	MAPK1	4432983	4432880	9606.ENSP00000216797	9606.ENSP00000215832	0	0	0	0	0	0.185	0.9	0.561	0.961
SRC	PIK3CA	4444215	4435346	9606.ENSP00000362680	9606.ENSP00000263967	0	0	0	0	0.058	0.124	0.9	0.578	0.96
TNF	XIAP	4448041	4443692	9606.ENSP00000398698	9606.ENSP00000360242	0	0	0	0	0	0	0.9	0.616	0.96
PRKCA	EGFR	4448494	4436186	9606.ENSP00000408695	9606.ENSP00000275493	0	0	0	0.557	0.049	0.44	0.9	0.676	0.959
LYN	MAPK1	4449476	4432880	9606.ENSP00000428924	9606.ENSP00000215832	0	0	0.319	0.622	0	0.446	0.9	0.559	0.959
SRC	PDGFRB	4444215	4434952	9606.ENSP00000362680	9606.ENSP00000261799	0	0	0	0.659	0.061	0.437	0.9	0.832	0.958
SYK	NFKBIA	4444619	4432983	9606.ENSP00000364907	9606.ENSP00000216797	0	0	0	0	0.061	0.125	0.9	0.544	0.957
TNF	TLR4	4448041	4444300	9606.ENSP00000398698	9606.ENSP00000363089	0	0	0	0	0.082	0	0	0.955	0.957
PRKCA	NFKBIA	4448494	4432983	9606.ENSP00000408695	9606.ENSP00000216797	0	0	0	0	0	0.39	0.9	0.356	0.957
CDK2	CDK7	4435732	4434485	9606.ENSP00000266970	9606.ENSP00000256443	0	0	0.408	0.926	0.067	0.539	0.9	0.92	0.957
PRKCA	SRC	4448494	4444215	9606.ENSP00000408695	9606.ENSP00000362680	0	0	0	0.575	0	0.399	0.9	0.738	0.956
MAPK8	SRC	4446429	4444215	9606.ENSP00000378974	9606.ENSP00000362680	0	0	0.376	0.573	0.063	0.166	0.9	0.866	0.954
MAPK8	IL18	4446429	4436375	9606.ENSP00000378974	9606.ENSP00000280357	0	0	0	0	0	0	0.9	0.562	0.954
LYN	EGFR	4449476	4436186	9606.ENSP00000428924	9606.ENSP00000275493	0	0	0	0.679	0	0.431	0.9	0.735	0.954
SRC	MET	4444215	4439114	9606.ENSP00000362680	9606.ENSP00000317272	0	0	0	0.684	0.063	0.407	0.9	0.795	0.954
PTK2	PIK3CA	4441125	4435346	9606.ENSP00000341189	9606.ENSP00000263967	0	0	0	0	0.077	0.381	0.9	0.295	0.954
SRC	IGF1R	4444215	4435797	9606.ENSP00000362680	9606.ENSP00000268035	0	0	0	0.711	0	0.408	0.9	0.835	0.953
SYK	SRC	4444619	4444215	9606.ENSP00000364907	9606.ENSP00000362680	0	0	0	0.729	0.054	0.393	0.9	0.913	0.953
CYP19A1	AKR1C3	4446543	4445414	9606.ENSP00000379683	9606.ENSP00000369927	0	0	0	0	0.061	0	0.9	0.531	0.952
CCNE2	CDK7	4449487	4434485	9606.ENSP00000429089	9606.ENSP00000256443	0	0	0	0	0.063	0.185	0.9	0.453	0.952
SYK	PTK2	4444619	4441125	9606.ENSP00000364907	9606.ENSP00000341189	0	0	0	0.703	0.073	0.433	0.9	0.473	0.95
LYN	PTK2	4449476	4441125	9606.ENSP00000428924	9606.ENSP00000341189	0	0	0	0.742	0.062	0.433	0.9	0.528	0.949
MAPK8	MAPK1	4446429	4432880	9606.ENSP00000378974	9606.ENSP00000215832	0	0	0.386	0.886	0.081	0.384	0.9	0.98	0.947
NOS1	AKT1	4451263	4450372	9606.ENSP00000477999	9606.ENSP00000451828	0	0	0	0	0.049	0.065	0.8	0.725	0.944
TNF	MMP9	4448041	4443919	9606.ENSP00000398698	9606.ENSP00000361405	0	0	0	0	0.176	0	0	0.935	0.944
ESR1	EGFR	4448358	4436186	9606.ENSP00000405330	9606.ENSP00000275493	0	0	0	0	0	0.402	0	0.908	0.943
MAPK8	MAPK14	4446429	4433482	9606.ENSP00000378974	9606.ENSP00000229795	0	0	0.396	0.924	0.064	0.386	0.9	0.937	0.943
SRC	MAPK14	4444215	4433482	9606.ENSP00000362680	9606.ENSP00000229795	0	0	0.254	0.627	0	0.146	0.9	0.765	0.941
PRKCA	MAPK1	4448494	4432880	9606.ENSP00000408695	9606.ENSP00000215832	0	0	0	0.594	0.056	0.261	0.9	0.575	0.941
LYN	MAPK8	4449476	4446429	9606.ENSP00000428924	9606.ENSP00000378974	0	0	0.371	0.569	0.061	0.115	0.9	0.572	0.941
AKT1	PDGFRB	4450372	4434952	9606.ENSP00000451828	9606.ENSP00000261799	0	0	0	0.554	0.06	0.096	0.9	0.837	0.941
AKT1	LYN	4450372	4449476	9606.ENSP00000451828	9606.ENSP00000428924	0	0	0.385	0.56	0.05	0	0.9	0.669	0.94
PTK2	MAPK1	4441125	4432880	9606.ENSP00000341189	9606.ENSP00000215832	0	0	0	0.582	0.063	0.185	0.9	0.681	0.94
ADRB2	EGFR	4438121	4436186	9606.ENSP00000305372	9606.ENSP00000275493	0	0	0	0	0	0.186	0.9	0.293	0.937
CAPN1	SRC	4449613	4444215	9606.ENSP00000431984	9606.ENSP00000362680	0	0	0	0	0.076	0.057	0.9	0.363	0.937
PTGS2	CYP2C9	4442894	4434798	9606.ENSP00000356438	9606.ENSP00000260682	0	0	0	0	0.055	0	0.9	0.377	0.936
LYN	SRC	4449476	4444215	9606.ENSP00000428924	9606.ENSP00000362680	0	0	0.442	0.952	0	0.348	0.9	0.84	0.936
NOS1	PRKCA	4451263	4448494	9606.ENSP00000477999	9606.ENSP00000408695	0	0	0	0	0.061	0.305	0.9	0.131	0.935
IGF1R	MAPK1	4435797	4432880	9606.ENSP00000268035	9606.ENSP00000215832	0	0	0	0.57	0	0.146	0.9	0.638	0.934
CDK2	MAPK1	4435732	4432880	9606.ENSP00000266970	9606.ENSP00000215832	0	0	0.399	0.863	0.049	0.261	0.9	0.636	0.933
AKT1	MAPK14	4450372	4433482	9606.ENSP00000451828	9606.ENSP00000229795	0	0	0.303	0.623	0.082	0.715	0.6	0.858	0.931
LYN	MAPK14	4449476	4433482	9606.ENSP00000428924	9606.ENSP00000229795	0	0	0.248	0.621	0	0.146	0.9	0.431	0.93
PTK2	MET	4441125	4439114	9606.ENSP00000341189	9606.ENSP00000317272	0	0	0	0.592	0.075	0.125	0.9	0.542	0.93
SYK	MAPK14	4444619	4433482	9606.ENSP00000364907	9606.ENSP00000229795	0	0	0	0.574	0.061	0.146	0.9	0.507	0.93
EGFR	PDGFRB	4436186	4434952	9606.ENSP00000275493	9606.ENSP00000261799	0	0	0	0.56	0.102	0.405	0.8	0.902	0.929
MET	MAPK1	4439114	4432880	9606.ENSP00000317272	9606.ENSP00000215832	0	0	0	0.589	0.059	0.146	0.9	0.481	0.929
LYN	PIK3CA	4449476	4435346	9606.ENSP00000428924	9606.ENSP00000263967	0	0	0	0	0.058	0.124	0.9	0.231	0.928
ALOX5	CYP2C9	4444382	4434798	9606.ENSP00000363512	9606.ENSP00000260682	0	0	0	0	0	0	0.9	0.293	0.926
PTK2	EGFR	4441125	4436186	9606.ENSP00000341189	9606.ENSP00000275493	0	0	0	0.597	0.109	0.479	0.8	0.69	0.926
CYP2C19	PTGS2	4443723	4442894	9606.ENSP00000360372	9606.ENSP00000356438	0	0	0	0	0.055	0	0.9	0.286	0.926
SYK	PIK3CA	4444619	4435346	9606.ENSP00000364907	9606.ENSP00000263967	0	0	0	0	0.062	0.124	0.9	0.212	0.926
TNF	PTGS2	4448041	4442894	9606.ENSP00000398698	9606.ENSP00000356438	0	0	0	0	0.096	0	0	0.921	0.926
TLR4	IL1B	4444300	4435241	9606.ENSP00000363089	9606.ENSP00000263341	0	0	0	0	0.16	0	0	0.913	0.925
PIK3CA	NFKBIA	4435346	4432983	9606.ENSP00000263967	9606.ENSP00000216797	0	0	0	0	0.055	0.126	0.9	0.192	0.924
CAPN1	PTK2	4449613	4441125	9606.ENSP00000431984	9606.ENSP00000341189	0	0	0	0	0.061	0	0.9	0.259	0.924
MAPK8	MET	4446429	4439114	9606.ENSP00000378974	9606.ENSP00000317272	0	0	0	0.56	0.062	0.073	0.9	0.447	0.923
MAPK9	IL18	4447857	4436375	9606.ENSP00000394560	9606.ENSP00000280357	0	0	0	0	0	0	0.9	0.269	0.923
PTK2	ROCK2	4441125	4439164	9606.ENSP00000341189	9606.ENSP00000317985	0	0	0	0.54	0	0.125	0.9	0.361	0.922
MMP1	MMP2	4439553	4433061	9606.ENSP00000322788	9606.ENSP00000219070	0	0	0	0.869	0.154	0	0.9	0.921	0.922
IGF1R	MDM2	4435797	4434604	9606.ENSP00000268035	9606.ENSP00000258149	0	0	0	0	0	0.56	0.6	0.589	0.921
MAPK9	MAPK14	4447857	4433482	9606.ENSP00000394560	9606.ENSP00000229795	0	0	0.387	0.928	0.064	0.148	0.9	0.749	0.92
LYN	PDGFRB	4449476	4434952	9606.ENSP00000428924	9606.ENSP00000261799	0	0	0	0.701	0	0.096	0.9	0.527	0.92
MAP3K12	MAPK14	4450265	4433482	9606.ENSP00000448689	9606.ENSP00000229795	0	0	0	0.616	0.061	0	0.9	0.477	0.919
PARP1	CDK7	4442743	4434485	9606.ENSP00000355759	9606.ENSP00000256443	0	0	0	0	0.058	0	0.9	0.209	0.919
ALOX5	CYP2C19	4444382	4443723	9606.ENSP00000363512	9606.ENSP00000360372	0	0	0	0	0	0	0.9	0.209	0.917
PIK3CA	IL1B	4435346	4435241	9606.ENSP00000263967	9606.ENSP00000263341	0	0	0	0	0	0	0.9	0.185	0.915
MMP9	IL1B	4443919	4435241	9606.ENSP00000361405	9606.ENSP00000263341	0	0	0	0	0.2	0	0	0.895	0.913
AKT1	XIAP	4450372	4443692	9606.ENSP00000451828	9606.ENSP00000360242	0	0	0	0	0	0.704	0	0.721	0.913
CCNE2	CCNE1	4449487	4435118	9606.ENSP00000429089	9606.ENSP00000262643	0	0	0	0.928	0.124	0	0.9	0.743	0.913
CASP1	TLR4	4449658	4444300	9606.ENSP00000433138	9606.ENSP00000363089	0	0	0	0	0.23	0.08	0	0.886	0.912
TNF	MAPK8	4448041	4446429	9606.ENSP00000398698	9606.ENSP00000378974	0	0	0	0	0	0	0	0.91	0.91
SYK	TLR4	4444619	4444300	9606.ENSP00000364907	9606.ENSP00000363089	0	0	0	0	0.124	0.46	0	0.821	0.908
MMP9	MMP2	4443919	4433061	9606.ENSP00000361405	9606.ENSP00000219070	0	0	0	0.929	0.061	0	0.9	0.958	0.908
ESR1	MAPK8	4448358	4446429	9606.ENSP00000405330	9606.ENSP00000378974	0	0	0	0	0	0	0.8	0.559	0.908
AKT1	MAPK1	4450372	4432880	9606.ENSP00000451828	9606.ENSP00000215832	0	0	0.304	0.592	0.066	0.146	0.8	0.948	0.905
TNF	IL18	4448041	4436375	9606.ENSP00000398698	9606.ENSP00000280357	0	0	0	0	0	0	0	0.902	0.903
PTK2	PDGFRB	4441125	4434952	9606.ENSP00000341189	9606.ENSP00000261799	0	0	0	0.566	0	0.412	0.8	0.498	0.902
CAPN1	PIK3CA	4449613	4435346	9606.ENSP00000431984	9606.ENSP00000263967	0	0	0	0	0.062	0	0.9	0	0.902
CBX8	MAPK14	4435886	4433482	9606.ENSP00000269385	9606.ENSP00000229795	0	0	0	0	0	0	0.9	0.05	0.9
PTK2	IGF1R	4441125	4435797	9606.ENSP00000341189	9606.ENSP00000268035	0	0	0	0.61	0	0.365	0.8	0.51	0.892
MAPK14	MAPK1	4433482	4432880	9606.ENSP00000229795	9606.ENSP00000215832	0	0	0.412	0.926	0.1	0.379	0.8	0.92	0.889
TLR4	SRC	4444300	4444215	9606.ENSP00000363089	9606.ENSP00000362680	0	0	0	0	0.062	0.551	0	0.756	0.888
AKT1	MMP9	4450372	4443919	9606.ENSP00000451828	9606.ENSP00000361405	0	0	0	0	0.061	0	0	0.885	0.887
MAPK8	TLR4	4446429	4444300	9606.ENSP00000378974	9606.ENSP00000363089	0	0	0	0	0	0.065	0	0.877	0.88
AKT1	TNF	4450372	4448041	9606.ENSP00000451828	9606.ENSP00000398698	0	0	0	0	0	0.05	0	0.874	0.876
TLR4	IL18	4444300	4436375	9606.ENSP00000363089	9606.ENSP00000280357	0	0	0	0	0.062	0	0	0.87	0.873
PTGS2	EGFR	4442894	4436186	9606.ENSP00000356438	9606.ENSP00000275493	0	0	0	0	0.061	0	0	0.869	0.872
AKT1	SLC2A1	4450372	4448824	9606.ENSP00000451828	9606.ENSP00000416293	0	0	0	0	0	0.361	0	0.808	0.872
IL1B	MMP2	4435241	4433061	9606.ENSP00000263341	9606.ENSP00000219070	0	0	0	0	0	0.379	0	0.802	0.872
EGFR	MDM2	4436186	4434604	9606.ENSP00000275493	9606.ENSP00000258149	0	0	0	0	0	0	0.6	0.671	0.862
MMP1	IL1B	4439553	4435241	9606.ENSP00000322788	9606.ENSP00000263341	0	0	0	0	0.128	0	0	0.845	0.859
ESR1	MAPK9	4448358	4447857	9606.ENSP00000405330	9606.ENSP00000394560	0	0	0	0	0	0	0.8	0.326	0.859
NOS1	MAPK1	4451263	4432880	9606.ENSP00000477999	9606.ENSP00000215832	0	0	0	0	0.05	0	0.8	0.319	0.859
PTK2	MAPK14	4441125	4433482	9606.ENSP00000341189	9606.ENSP00000229795	0	0	0	0.589	0.064	0.157	0.8	0.442	0.857
AKT1	PTGS2	4450372	4442894	9606.ENSP00000451828	9606.ENSP00000356438	0	0	0	0	0.062	0.058	0	0.848	0.854
IL1B	NFKBIA	4435241	4432983	9606.ENSP00000263341	9606.ENSP00000216797	0	0	0	0	0.155	0	0	0.833	0.853
ROCK2	MAPK1	4439164	4432880	9606.ENSP00000317985	9606.ENSP00000215832	0	0	0	0.591	0.062	0.162	0.8	0.307	0.848
MAPK8	PTGS2	4446429	4442894	9606.ENSP00000378974	9606.ENSP00000356438	0	0	0	0	0	0	0	0.84	0.84
AKT1	MMP2	4450372	4433061	9606.ENSP00000451828	9606.ENSP00000219070	0	0	0	0	0.061	0	0	0.833	0.836
TNF	MAPK1	4448041	4432880	9606.ENSP00000398698	9606.ENSP00000215832	0	0	0	0	0	0	0	0.836	0.836
TLR4	PTGS2	4444300	4442894	9606.ENSP00000363089	9606.ENSP00000356438	0	0	0	0	0.14	0	0	0.816	0.835
MAPK8	MMP9	4446429	4443919	9606.ENSP00000378974	9606.ENSP00000361405	0	0	0	0	0	0	0	0.833	0.834
TLR4	MMP9	4444300	4443919	9606.ENSP00000363089	9606.ENSP00000361405	0	0	0	0	0.115	0	0	0.82	0.834
MMP9	EGFR	4443919	4436186	9606.ENSP00000361405	9606.ENSP00000275493	0	0	0	0	0	0	0	0.828	0.828
LYN	PRKCA	4449476	4448494	9606.ENSP00000428924	9606.ENSP00000408695	0	0	0	0.579	0	0.073	0.8	0.25	0.824
PRKCA	PTK2	4448494	4441125	9606.ENSP00000408695	9606.ENSP00000341189	0	0	0	0.552	0	0	0.8	0.284	0.822
PTGES	IL1B	4441253	4435241	9606.ENSP00000342385	9606.ENSP00000263341	0	0	0	0	0.062	0	0	0.817	0.821
TNF	F3	4448041	4440531	9606.ENSP00000398698	9606.ENSP00000334145	0	0	0	0	0.063	0	0	0.81	0.815
MAPK8	MMP2	4446429	4433061	9606.ENSP00000378974	9606.ENSP00000219070	0	0	0	0	0	0	0	0.812	0.813
EGFR	MAPK14	4436186	4433482	9606.ENSP00000275493	9606.ENSP00000229795	0	0	0	0.577	0	0.723	0	0.751	0.81
PARP1	MAPK1	4442743	4432880	9606.ENSP00000355759	9606.ENSP00000215832	0	0	0	0	0.063	0.379	0	0.688	0.802
PTGS2	NFKBIA	4442894	4432983	9606.ENSP00000356438	9606.ENSP00000216797	0	0	0	0	0.076	0	0	0.794	0.801
MMP9	MAPK1	4443919	4432880	9606.ENSP00000361405	9606.ENSP00000215832	0	0	0	0	0.049	0	0	0.797	0.799
TNF	MMP1	4448041	4439553	9606.ENSP00000398698	9606.ENSP00000322788	0	0	0	0	0.063	0	0	0.794	0.798
TNF	MMP2	4448041	4433061	9606.ENSP00000398698	9606.ENSP00000219070	0	0	0	0	0	0	0	0.798	0.798
IL1B	MAPK1	4435241	4432880	9606.ENSP00000263341	9606.ENSP00000215832	0	0	0	0	0	0	0	0.794	0.794
CASP1	TNF	4449658	4448041	9606.ENSP00000433138	9606.ENSP00000398698	0	0	0	0	0.158	0.092	0	0.749	0.792
AKT1	PARP1	4450372	4442743	9606.ENSP00000451828	9606.ENSP00000355759	0	0	0	0	0.061	0.057	0	0.783	0.791
PTGS2	MAPK14	4442894	4433482	9606.ENSP00000356438	9606.ENSP00000229795	0	0	0	0	0	0.086	0	0.774	0.785
TLR4	EGFR	4444300	4436186	9606.ENSP00000363089	9606.ENSP00000275493	0	0	0	0	0	0.321	0	0.695	0.784
MAPK8	NFKBIA	4446429	4432983	9606.ENSP00000378974	9606.ENSP00000216797	0	0	0	0	0	0.261	0	0.714	0.78
ESR1	PTGS2	4448358	4442894	9606.ENSP00000405330	9606.ENSP00000356438	0	0	0	0	0	0.05	0	0.771	0.773
ADRB2	IL1B	4438121	4435241	9606.ENSP00000305372	9606.ENSP00000263341	0	0	0	0	0.088	0.379	0	0.624	0.768
MMP9	IL18	4443919	4436375	9606.ENSP00000361405	9606.ENSP00000280357	0	0	0	0	0.06	0	0	0.76	0.765
ESR1	PARP1	4448358	4442743	9606.ENSP00000405330	9606.ENSP00000355759	0	0	0	0	0	0.342	0	0.652	0.761
AKT1	NFKBIA	4450372	4432983	9606.ENSP00000451828	9606.ENSP00000216797	0	0	0	0	0.061	0.433	0	0.586	0.76
AKT1	CCNE1	4450372	4435118	9606.ENSP00000451828	9606.ENSP00000262643	0	0	0	0	0	0.209	0	0.706	0.757
MAPK8	MMP1	4446429	4439553	9606.ENSP00000378974	9606.ENSP00000322788	0	0	0	0	0	0	0	0.755	0.756
PTGS2	MAPK1	4442894	4432880	9606.ENSP00000356438	9606.ENSP00000215832	0	0	0	0	0	0.266	0	0.678	0.753
XIAP	MDM2	4443692	4434604	9606.ENSP00000360242	9606.ENSP00000258149	0	0	0	0	0.081	0.379	0	0.594	0.748
MMP2	MAPK1	4433061	4432880	9606.ENSP00000219070	9606.ENSP00000215832	0	0	0	0	0.049	0	0	0.743	0.746
NR1I2	CYP2C9	4440710	4434798	9606.ENSP00000336528	9606.ENSP00000260682	0	0	0	0	0.076	0.085	0	0.721	0.743
MMP9	PTGS2	4443919	4442894	9606.ENSP00000361405	9606.ENSP00000356438	0	0	0	0	0.097	0	0	0.725	0.741
LYN	TLR4	4449476	4444300	9606.ENSP00000428924	9606.ENSP00000363089	0	0	0	0	0.084	0.123	0	0.698	0.737
MAPK8	PARP1	4446429	4442743	9606.ENSP00000378974	9606.ENSP00000355759	0	0	0	0	0	0	0	0.735	0.735
MAPK8	IL1B	4446429	4435241	9606.ENSP00000378974	9606.ENSP00000263341	0	0	0	0	0	0	0	0.733	0.733
CASP1	SYK	4449658	4444619	9606.ENSP00000433138	9606.ENSP00000364907	0	0	0	0	0.138	0.396	0	0.525	0.731
AKT1	TLR4	4450372	4444300	9606.ENSP00000451828	9606.ENSP00000363089	0	0	0	0	0.062	0.123	0	0.7	0.731
ESR1	MDM2	4448358	4434604	9606.ENSP00000405330	9606.ENSP00000258149	0	0	0	0	0	0.393	0	0.563	0.723
CASP1	CTSB	4449658	4441541	9606.ENSP00000433138	9606.ENSP00000345672	0	0	0	0	0.107	0	0	0.703	0.723
ESR1	CDK2	4448358	4435732	9606.ENSP00000405330	9606.ENSP00000266970	0	0	0	0	0	0.354	0	0.582	0.718
MMP1	MAPK1	4439553	4432880	9606.ENSP00000322788	9606.ENSP00000215832	0	0	0	0	0.049	0	0	0.714	0.717
CYP2C19	NR1I2	4443723	4440710	9606.ENSP00000360372	9606.ENSP00000336528	0	0	0	0	0.095	0.085	0	0.685	0.716
TNF	EGFR	4448041	4436186	9606.ENSP00000398698	9606.ENSP00000275493	0	0	0	0	0.062	0	0	0.71	0.716
MET	EGFR	4439114	4436186	9606.ENSP00000317272	9606.ENSP00000275493	0	0	0	0.58	0.229	0.418	0	0.933	0.715
XIAP	CTSB	4443692	4441541	9606.ENSP00000360242	9606.ENSP00000345672	0	0	0	0	0.051	0	0.6	0.31	0.715
AKR1C3	PTGES	4445414	4441253	9606.ENSP00000369927	9606.ENSP00000342385	0	0	0	0	0	0	0	0.709	0.709
AKT1	IL18	4450372	4436375	9606.ENSP00000451828	9606.ENSP00000280357	0	0	0	0	0	0	0	0.707	0.707
ROS1	PIK3CA	4443115	4435346	9606.ENSP00000357494	9606.ENSP00000263967	0	0	0	0	0.058	0.124	0	0.673	0.706
PTGS2	MMP2	4442894	4433061	9606.ENSP00000356438	9606.ENSP00000219070	0	0	0	0	0.066	0	0	0.696	0.704
TLR4	MAPK1	4444300	4432880	9606.ENSP00000363089	9606.ENSP00000215832	0	0	0	0	0	0.05	0	0.701	0.703
MMP9	MAPK14	4443919	4433482	9606.ENSP00000361405	9606.ENSP00000229795	0	0	0	0	0.049	0	0	0.695	0.698
EGFR	MMP2	4436186	4433061	9606.ENSP00000275493	9606.ENSP00000219070	0	0	0	0	0.11	0	0	0.673	0.697
PTGS2	MMP1	4442894	4439553	9606.ENSP00000356438	9606.ENSP00000322788	0	0	0	0	0.138	0	0	0.661	0.696
AKT1	MAPK8	4450372	4446429	9606.ENSP00000451828	9606.ENSP00000378974	0	0	0.417	0.573	0.084	0.328	0	0.96	0.684
AKT1	EGFR	4450372	4436186	9606.ENSP00000451828	9606.ENSP00000275493	0	0	0	0.554	0	0.431	0	0.973	0.678
AKT1	IL1B	4450372	4435241	9606.ENSP00000451828	9606.ENSP00000263341	0	0	0	0	0	0.059	0	0.669	0.675
CAPN1	CTSB	4449613	4441541	9606.ENSP00000431984	9606.ENSP00000345672	0	0	0	0	0	0	0	0.67	0.67
ALOX5	PTGES	4444382	4441253	9606.ENSP00000363512	9606.ENSP00000342385	0	0	0	0	0	0	0	0.67	0.67
TNF	CYP19A1	4448041	4446543	9606.ENSP00000398698	9606.ENSP00000379683	0	0	0	0	0	0	0	0.67	0.67
TLR4	MAPK14	4444300	4433482	9606.ENSP00000363089	9606.ENSP00000229795	0	0	0	0	0	0.05	0	0.662	0.665
MAPK8	XIAP	4446429	4443692	9606.ENSP00000378974	9606.ENSP00000360242	0	0	0	0	0.068	0	0	0.654	0.664
TNF	ACE	4448041	4436887	9606.ENSP00000398698	9606.ENSP00000290866	0	0	0	0	0	0	0	0.659	0.659
MAPK14	MMP2	4433482	4433061	9606.ENSP00000229795	9606.ENSP00000219070	0	0	0	0	0.049	0	0	0.656	0.659
MAPK8	ALOX5	4446429	4444382	9606.ENSP00000378974	9606.ENSP00000363512	0	0	0	0	0	0	0	0.65	0.65
EGFR	IGF1R	4436186	4435797	9606.ENSP00000275493	9606.ENSP00000268035	0	0	0	0.567	0	0.418	0	0.918	0.648
CYP19A1	EGFR	4446543	4436186	9606.ENSP00000379683	9606.ENSP00000275493	0	0	0	0	0	0	0	0.648	0.648
TLR4	NFKBIA	4444300	4432983	9606.ENSP00000363089	9606.ENSP00000216797	0	0	0	0	0.061	0.07	0	0.629	0.647
MAPK8	ACE	4446429	4436887	9606.ENSP00000378974	9606.ENSP00000290866	0	0	0	0	0	0	0	0.646	0.646
SRC	IL1B	4444215	4435241	9606.ENSP00000362680	9606.ENSP00000263341	0	0	0	0	0	0.059	0	0.64	0.646
ADRB2	ACE	4438121	4436887	9606.ENSP00000305372	9606.ENSP00000290866	0	0	0	0	0.049	0	0	0.641	0.643
PTK2	MMP2	4441125	4433061	9606.ENSP00000341189	9606.ENSP00000219070	0	0	0	0	0.051	0	0	0.638	0.642
CYP19A1	PTGS2	4446543	4442894	9606.ENSP00000379683	9606.ENSP00000356438	0	0	0	0	0.05	0	0	0.635	0.639
AKT1	MAPK9	4450372	4447857	9606.ENSP00000451828	9606.ENSP00000394560	0	0	0.41	0.577	0.082	0.328	0	0.787	0.638
TNF	SRC	4448041	4444215	9606.ENSP00000398698	9606.ENSP00000362680	0	0	0	0	0	0.05	0	0.634	0.637
CASP1	PARP1	4449658	4442743	9606.ENSP00000433138	9606.ENSP00000355759	0	0	0	0	0	0.434	0	0.382	0.635
AKT1	CYP19A1	4450372	4446543	9606.ENSP00000451828	9606.ENSP00000379683	0	0	0	0	0	0.055	0	0.63	0.635
MAPK8	IGF1R	4446429	4435797	9606.ENSP00000378974	9606.ENSP00000268035	0	0	0	0	0	0.073	0	0.62	0.633
MMP9	PTK2	4443919	4441125	9606.ENSP00000361405	9606.ENSP00000341189	0	0	0	0	0.061	0	0	0.625	0.633
ESR1	MMP1	4448358	4439553	9606.ENSP00000405330	9606.ENSP00000322788	0	0	0	0	0	0	0	0.633	0.633
LYN	TNF	4449476	4448041	9606.ENSP00000428924	9606.ENSP00000398698	0	0	0	0	0.107	0.3	0	0.46	0.633
TNF	SYK	4448041	4444619	9606.ENSP00000398698	9606.ENSP00000364907	0	0	0	0	0.116	0.05	0	0.597	0.633
PIK3CA	CCNE1	4435346	4435118	9606.ENSP00000263967	9606.ENSP00000262643	0	0	0	0	0	0.171	0	0.568	0.626
AKT1	PTK2	4450372	4441125	9606.ENSP00000451828	9606.ENSP00000341189	0	0	0	0.568	0.082	0.399	0	0.816	0.626
EGFR	CCNE1	4436186	4435118	9606.ENSP00000275493	9606.ENSP00000262643	0	0	0	0	0	0.185	0	0.558	0.625
SLC2A1	MMP2	4448824	4433061	9606.ENSP00000416293	9606.ENSP00000219070	0	0	0	0	0	0	0	0.624	0.624
GBA2	NR1I2	4445005	4440710	9606.ENSP00000367343	9606.ENSP00000336528	0	0	0	0	0	0.05	0	0.62	0.623
MMP1	MAPK14	4439553	4433482	9606.ENSP00000322788	9606.ENSP00000229795	0	0	0	0	0.049	0	0	0.619	0.622
NOS1	PTGS2	4451263	4442894	9606.ENSP00000477999	9606.ENSP00000356438	0	0	0	0	0	0.299	0	0.478	0.618
MAPK8	PTGES	4446429	4441253	9606.ENSP00000378974	9606.ENSP00000342385	0	0	0	0	0	0	0	0.617	0.617
SCD	CYP51A1	4443512	4432553	9606.ENSP00000359380	9606.ENSP00000003100	0	0	0	0	0.2	0.079	0	0.518	0.614
MMP9	ACE	4443919	4436887	9606.ENSP00000361405	9606.ENSP00000290866	0	0	0	0	0.081	0	0	0.591	0.608
PDGFRB	MMP2	4434952	4433061	9606.ENSP00000261799	9606.ENSP00000219070	0	0	0	0	0.284	0	0	0.475	0.608
FGFR1	MMP2	4447790	4433061	9606.ENSP00000393312	9606.ENSP00000219070	0	0	0	0	0.108	0.379	0	0.341	0.603
PIK3CA	MAPK1	4435346	4432880	9606.ENSP00000263967	9606.ENSP00000215832	0	0	0	0	0.061	0.157	0	0.538	0.603
CASP1	XIAP	4449658	4443692	9606.ENSP00000433138	9606.ENSP00000360242	0	0	0	0	0	0.181	0	0.531	0.599
TNF	MAPK9	4448041	4447857	9606.ENSP00000398698	9606.ENSP00000394560	0	0	0	0	0	0	0	0.599	0.599
CCNE1	MDM2	4435118	4434604	9606.ENSP00000262643	9606.ENSP00000258149	0	0	0	0	0.062	0.108	0	0.558	0.597
CASP1	MAPK1	4449658	4432880	9606.ENSP00000433138	9606.ENSP00000215832	0	0	0	0	0	0.261	0	0.477	0.597
SRC	ADRB2	4444215	4438121	9606.ENSP00000362680	9606.ENSP00000305372	0	0	0	0	0	0.399	0	0.358	0.597
TNF	ALOX5	4448041	4444382	9606.ENSP00000398698	9606.ENSP00000363512	0	0	0	0	0.121	0	0	0.56	0.597
AKT1	FGFR1	4450372	4447790	9606.ENSP00000451828	9606.ENSP00000393312	0	0	0	0.566	0.061	0.414	0	0.695	0.596
CASP1	MAPK8	4449658	4446429	9606.ENSP00000433138	9606.ENSP00000378974	0	0	0	0	0	0	0	0.595	0.595
MAPK9	NFKBIA	4447857	4432983	9606.ENSP00000394560	9606.ENSP00000216797	0	0	0	0	0	0.261	0	0.474	0.594
ALOX5	MAPK1	4444382	4432880	9606.ENSP00000363512	9606.ENSP00000215832	0	0	0	0	0	0	0	0.594	0.594
MAPK8	EGFR	4446429	4436186	9606.ENSP00000378974	9606.ENSP00000275493	0	0	0	0.563	0	0.393	0	0.764	0.593
PIK3CA	MDM2	4435346	4434604	9606.ENSP00000263967	9606.ENSP00000258149	0	0	0	0	0.064	0	0	0.58	0.59
ESR1	TLR4	4448358	4444300	9606.ENSP00000405330	9606.ENSP00000363089	0	0	0	0	0	0.058	0	0.582	0.589
CYP2C19	CYP51A1	4443723	4432553	9606.ENSP00000360372	9606.ENSP00000003100	0	0	0.367	0	0.055	0	0	0.366	0.588
MMP9	CTSB	4443919	4441541	9606.ENSP00000361405	9606.ENSP00000345672	0	0	0	0	0.069	0	0	0.574	0.586
HSD11B1	IL1B	4442791	4435241	9606.ENSP00000355995	9606.ENSP00000263341	0	0	0	0	0.076	0	0	0.57	0.586
PARP1	MET	4442743	4439114	9606.ENSP00000355759	9606.ENSP00000317272	0	0	0	0	0.086	0.057	0	0.555	0.583
SRC	PTGS2	4444215	4442894	9606.ENSP00000362680	9606.ENSP00000356438	0	0	0	0	0.061	0.058	0	0.565	0.581
ESR1	MMP9	4448358	4443919	9606.ENSP00000405330	9606.ENSP00000361405	0	0	0	0	0	0	0	0.581	0.581
ESR1	CDK7	4448358	4434485	9606.ENSP00000405330	9606.ENSP00000256443	0	0	0	0	0	0.379	0	0.349	0.578
CTSB	MMP2	4441541	4433061	9606.ENSP00000345672	9606.ENSP00000219070	0	0	0	0	0.078	0	0	0.559	0.576
CASP1	PTGS2	4449658	4442894	9606.ENSP00000433138	9606.ENSP00000356438	0	0	0	0	0.138	0	0	0.526	0.574
CTSB	IL1B	4441541	4435241	9606.ENSP00000345672	9606.ENSP00000263341	0	0	0	0	0.076	0	0	0.557	0.573
PARP1	EGFR	4442743	4436186	9606.ENSP00000355759	9606.ENSP00000275493	0	0	0	0	0	0.099	0	0.546	0.573
SCD	NR1I2	4443512	4440710	9606.ENSP00000359380	9606.ENSP00000336528	0	0	0	0	0	0	0	0.571	0.571
LYN	PTGS2	4449476	4442894	9606.ENSP00000428924	9606.ENSP00000356438	0	0	0	0	0.065	0.058	0	0.548	0.567
MET	IGF1R	4439114	4435797	9606.ENSP00000317272	9606.ENSP00000268035	0	0	0	0.579	0	0.389	0	0.707	0.567
PTGES	EGFR	4441253	4436186	9606.ENSP00000342385	9606.ENSP00000275493	0	0	0	0	0.067	0	0	0.554	0.566
NR1I2	CDK2	4440710	4435732	9606.ENSP00000336528	9606.ENSP00000266970	0	0	0	0	0	0	0	0.566	0.566
CASP1	MAPK14	4449658	4433482	9606.ENSP00000433138	9606.ENSP00000229795	0	0	0	0	0	0.261	0	0.436	0.565
ADRB2	MDM2	4438121	4434604	9606.ENSP00000305372	9606.ENSP00000258149	0	0	0	0	0	0.432	0	0.263	0.564
ACE	MMP2	4436887	4433061	9606.ENSP00000290866	9606.ENSP00000219070	0	0	0	0	0.061	0	0	0.553	0.563
MDM2	MAPK14	4434604	4433482	9606.ENSP00000258149	9606.ENSP00000229795	0	0	0	0	0	0.342	0	0.364	0.563
XIAP	EGFR	4443692	4436186	9606.ENSP00000360242	9606.ENSP00000275493	0	0	0	0	0.061	0.099	0	0.525	0.563
CYP19A1	IGF1R	4446543	4435797	9606.ENSP00000379683	9606.ENSP00000268035	0	0	0	0	0	0.055	0	0.556	0.562
PTGS2	ACE	4442894	4436887	9606.ENSP00000356438	9606.ENSP00000290866	0	0	0	0	0.064	0	0	0.549	0.56
F3	ACE	4440531	4436887	9606.ENSP00000334145	9606.ENSP00000290866	0	0	0	0	0	0	0	0.558	0.558
AKT1	ACE	4450372	4436887	9606.ENSP00000451828	9606.ENSP00000290866	0	0	0	0	0	0	0	0.557	0.557
ESR1	TNF	4448358	4448041	9606.ENSP00000405330	9606.ENSP00000398698	0	0	0	0	0	0	0	0.553	0.553
TNF	ADORA2A	4448041	4440713	9606.ENSP00000398698	9606.ENSP00000336630	0	0	0	0	0.109	0	0	0.519	0.553
AKT1	CASP1	4450372	4449658	9606.ENSP00000451828	9606.ENSP00000433138	0	0	0	0	0	0.064	0	0.541	0.552
MAPK8	MDM2	4446429	4434604	9606.ENSP00000378974	9606.ENSP00000258149	0	0	0	0	0.061	0	0	0.543	0.552
AKT1	CAPN1	4450372	4449613	9606.ENSP00000451828	9606.ENSP00000431984	0	0	0	0	0.09	0.057	0	0.519	0.551
F3	IL1B	4440531	4435241	9606.ENSP00000334145	9606.ENSP00000263341	0	0	0	0	0.061	0	0	0.542	0.551
MMP9	NFKBIA	4443919	4432983	9606.ENSP00000361405	9606.ENSP00000216797	0	0	0	0	0.092	0	0	0.525	0.55
PTGS2	IL18	4442894	4436375	9606.ENSP00000356438	9606.ENSP00000280357	0	0	0	0	0.06	0	0	0.541	0.55
TNF	CTSB	4448041	4441541	9606.ENSP00000398698	9606.ENSP00000345672	0	0	0	0	0	0	0	0.547	0.547
AKT1	MMP1	4450372	4439553	9606.ENSP00000451828	9606.ENSP00000322788	0	0	0	0	0	0	0	0.547	0.547
SRC	NR1I2	4444215	4440710	9606.ENSP00000362680	9606.ENSP00000336528	0	0	0	0	0	0.407	0	0.267	0.547
CAPN1	NFKBIA	4449613	4432983	9606.ENSP00000431984	9606.ENSP00000216797	0	0	0	0	0	0.461	0	0.194	0.547
MMP9	MET	4443919	4439114	9606.ENSP00000361405	9606.ENSP00000317272	0	0	0	0	0	0	0	0.546	0.546
TNF	PTGES	4448041	4441253	9606.ENSP00000398698	9606.ENSP00000342385	0	0	0	0	0.061	0	0	0.535	0.545
MAPK9	EGFR	4447857	4436186	9606.ENSP00000394560	9606.ENSP00000275493	0	0	0	0.561	0	0.393	0	0.585	0.544
CTSB	IL18	4441541	4436375	9606.ENSP00000345672	9606.ENSP00000280357	0	0	0	0	0	0	0	0.544	0.544
MMP1	EGFR	4439553	4436186	9606.ENSP00000322788	9606.ENSP00000275493	0	0	0	0	0.078	0	0	0.522	0.541
XIAP	CDK2	4443692	4435732	9606.ENSP00000360242	9606.ENSP00000266970	0	0	0	0	0.064	0	0	0.524	0.536
CASP1	EGFR	4449658	4436186	9606.ENSP00000433138	9606.ENSP00000275493	0	0	0	0	0	0.384	0	0.276	0.536
PRKCA	SYK	4448494	4444619	9606.ENSP00000408695	9606.ENSP00000364907	0	0	0	0.564	0	0.399	0	0.542	0.536
AKR1C3	PTGS2	4445414	4442894	9606.ENSP00000369927	9606.ENSP00000356438	0	0	0	0	0	0	0	0.535	0.535
AKT1	IGF1R	4450372	4435797	9606.ENSP00000451828	9606.ENSP00000268035	0	0	0	0.554	0.052	0.179	0	0.955	0.533
AKT1	ADORA2A	4450372	4440713	9606.ENSP00000451828	9606.ENSP00000336630	0	0	0	0	0	0.072	0	0.517	0.533
MAPK9	MAP3K10	4447857	4434278	9606.ENSP00000394560	9606.ENSP00000253055	0	0	0	0.572	0.061	0.391	0	0.527	0.533
ESR1	MMP2	4448358	4433061	9606.ENSP00000405330	9606.ENSP00000219070	0	0	0	0	0	0	0	0.532	0.532
MMP9	F3	4443919	4440531	9606.ENSP00000361405	9606.ENSP00000334145	0	0	0	0	0	0	0	0.532	0.532
NOS1	ADRB2	4451263	4438121	9606.ENSP00000477999	9606.ENSP00000305372	0	0	0	0	0	0.305	0	0.354	0.531
PARP1	CTSB	4442743	4441541	9606.ENSP00000355759	9606.ENSP00000345672	0	0	0	0	0	0.379	0	0.271	0.528
XIAP	PARP1	4443692	4442743	9606.ENSP00000360242	9606.ENSP00000355759	0	0	0	0	0	0	0	0.526	0.526
MAPK9	SRC	4447857	4444215	9606.ENSP00000394560	9606.ENSP00000362680	0	0	0.351	0.563	0.063	0.16	0	0.76	0.526
CYP19A1	ACE	4446543	4436887	9606.ENSP00000379683	9606.ENSP00000290866	0	0	0	0	0.061	0.055	0	0.508	0.525
NR1I2	F3	4440710	4440531	9606.ENSP00000336528	9606.ENSP00000334145	0	0	0	0	0	0	0	0.525	0.525
MET	MMP2	4439114	4433061	9606.ENSP00000317272	9606.ENSP00000219070	0	0	0	0	0.065	0	0	0.511	0.523
TLR4	F3	4444300	4440531	9606.ENSP00000363089	9606.ENSP00000334145	0	0	0	0	0	0	0	0.519	0.519
IGF1R	IL1B	4435797	4435241	9606.ENSP00000268035	9606.ENSP00000263341	0	0	0	0	0	0.059	0	0.509	0.518
SLC2A1	IGF1R	4448824	4435797	9606.ENSP00000416293	9606.ENSP00000268035	0	0	0	0	0	0.127	0	0.468	0.516
LYN	CDK2	4449476	4435732	9606.ENSP00000428924	9606.ENSP00000266970	0	0	0.297	0.671	0.062	0.412	0	0.268	0.516
NOS1	TNF	4451263	4448041	9606.ENSP00000477999	9606.ENSP00000398698	0	0	0	0	0.061	0	0	0.501	0.511
SLC2A1	EGFR	4448824	4436186	9606.ENSP00000416293	9606.ENSP00000275493	0	0	0	0	0	0	0	0.511	0.511
CYP19A1	HSD11B1	4446543	4442791	9606.ENSP00000379683	9606.ENSP00000355995	0	0	0	0	0	0.059	0	0.5	0.51
PTGS2	MDM2	4442894	4434604	9606.ENSP00000356438	9606.ENSP00000258149	0	0	0	0	0.057	0.266	0	0.349	0.51
FGFR1	SRC	4447790	4444215	9606.ENSP00000393312	9606.ENSP00000362680	0	0	0	0.703	0.062	0.392	0	0.608	0.51
TLR4	CTSB	4444300	4441541	9606.ENSP00000363089	9606.ENSP00000345672	0	0	0	0	0.088	0	0	0.484	0.509
ALOX5	IL1B	4444382	4435241	9606.ENSP00000363512	9606.ENSP00000263341	0	0	0	0	0.098	0	0	0.477	0.508
IGF1R	MAPK14	4435797	4433482	9606.ENSP00000268035	9606.ENSP00000229795	0	0	0	0	0	0.146	0	0.443	0.504
MMP9	PDGFRB	4443919	4434952	9606.ENSP00000361405	9606.ENSP00000261799	0	0	0	0	0.061	0	0	0.494	0.504
HSD11B1	SLC22A2	4442791	4442770	9606.ENSP00000355995	9606.ENSP00000355920	0	0	0	0	0.108	0	0	0.465	0.503
TLR4	MMP2	4444300	4433061	9606.ENSP00000363089	9606.ENSP00000219070	0	0	0	0	0.062	0	0	0.492	0.503
CASP1	MMP9	4449658	4443919	9606.ENSP00000433138	9606.ENSP00000361405	0	0	0	0	0.117	0	0	0.46	0.503
ALOX5	MMP2	4444382	4433061	9606.ENSP00000363512	9606.ENSP00000219070	0	0	0	0	0	0	0	0.501	0.501
NOS1	ACE	4451263	4436887	9606.ENSP00000477999	9606.ENSP00000290866	0	0	0	0	0.061	0	0	0.485	0.496
XIAP	MAPK1	4443692	4432880	9606.ENSP00000360242	9606.ENSP00000215832	0	0	0	0	0.062	0	0	0.483	0.495
ROS1	IGF1R	4443115	4435797	9606.ENSP00000357494	9606.ENSP00000268035	0	0	0	0.605	0	0.389	0	0.461	0.494
ALOX5	MMP9	4444382	4443919	9606.ENSP00000363512	9606.ENSP00000361405	0	0	0	0	0.159	0	0	0.423	0.494
SRC	XIAP	4444215	4443692	9606.ENSP00000362680	9606.ENSP00000360242	0	0	0	0	0	0.108	0	0.453	0.491
MMP9	CDK2	4443919	4435732	9606.ENSP00000361405	9606.ENSP00000266970	0	0	0	0	0	0	0	0.49	0.49
PARP1	CDK2	4442743	4435732	9606.ENSP00000355759	9606.ENSP00000266970	0	0	0	0	0.093	0.066	0	0.446	0.49
MMP9	XIAP	4443919	4443692	9606.ENSP00000361405	9606.ENSP00000360242	0	0	0	0	0	0	0	0.488	0.488
MDM2	MAPK1	4434604	4432880	9606.ENSP00000258149	9606.ENSP00000215832	0	0	0	0	0.062	0	0	0.476	0.488
MAPK9	TLR4	4447857	4444300	9606.ENSP00000394560	9606.ENSP00000363089	0	0	0	0	0	0.065	0	0.475	0.488
FGFR1	CCNE1	4447790	4435118	9606.ENSP00000393312	9606.ENSP00000262643	0	0	0	0	0	0.08	0	0.465	0.487
ALOX5	TLR4	4444382	4444300	9606.ENSP00000363512	9606.ENSP00000363089	0	0	0	0	0.142	0	0	0.424	0.485
XIAP	NFKBIA	4443692	4432983	9606.ENSP00000360242	9606.ENSP00000216797	0	0	0	0	0	0.061	0	0.474	0.484
IGF1R	CCNE1	4435797	4435118	9606.ENSP00000268035	9606.ENSP00000262643	0	0	0	0	0.062	0.09	0	0.441	0.481
SYK	IL18	4444619	4436375	9606.ENSP00000364907	9606.ENSP00000280357	0	0	0	0	0.084	0	0	0.457	0.481
MAP3K10	MAPK14	4434278	4433482	9606.ENSP00000253055	9606.ENSP00000229795	0	0	0	0.611	0	0.381	0	0.44	0.481
PTK2	MDM2	4441125	4434604	9606.ENSP00000341189	9606.ENSP00000258149	0	0	0	0	0	0.294	0	0.296	0.481
CASP1	NFKBIA	4449658	4432983	9606.ENSP00000433138	9606.ENSP00000216797	0	0	0	0	0.095	0.178	0	0.356	0.479
AKT1	F3	4450372	4440531	9606.ENSP00000451828	9606.ENSP00000334145	0	0	0	0	0	0	0	0.478	0.478
ESR1	CCNE1	4448358	4435118	9606.ENSP00000405330	9606.ENSP00000262643	0	0	0	0	0	0	0	0.478	0.478
ESR1	FGFR1	4448358	4447790	9606.ENSP00000405330	9606.ENSP00000393312	0	0	0	0	0	0.051	0	0.473	0.478
ALOX5	MAPK14	4444382	4433482	9606.ENSP00000363512	9606.ENSP00000229795	0	0	0	0	0	0	0	0.478	0.478
EGFR	NFKBIA	4436186	4432983	9606.ENSP00000275493	9606.ENSP00000216797	0	0	0	0	0	0.176	0	0.389	0.475
LYN	IL1B	4449476	4435241	9606.ENSP00000428924	9606.ENSP00000263341	0	0	0	0	0.123	0.307	0	0.205	0.475
CTSB	MMP1	4441541	4439553	9606.ENSP00000345672	9606.ENSP00000322788	0	0	0	0	0.098	0	0	0.441	0.474
IGF1R	MMP2	4435797	4433061	9606.ENSP00000268035	9606.ENSP00000219070	0	0	0	0	0	0	0	0.473	0.473
ESR1	MET	4448358	4439114	9606.ENSP00000405330	9606.ENSP00000317272	0	0	0	0	0	0.085	0	0.448	0.473
MMP9	IGF1R	4443919	4435797	9606.ENSP00000361405	9606.ENSP00000268035	0	0	0	0	0	0	0	0.473	0.473
ROS1	EGFR	4443115	4436186	9606.ENSP00000357494	9606.ENSP00000275493	0	0	0	0.573	0.076	0.172	0	0.804	0.473
SRC	PARP1	4444215	4442743	9606.ENSP00000362680	9606.ENSP00000355759	0	0	0	0	0.061	0.189	0	0.362	0.472
SYK	IL1B	4444619	4435241	9606.ENSP00000364907	9606.ENSP00000263341	0	0	0	0	0.097	0.059	0	0.429	0.472
BAZ2A	CBX8	4450210	4435886	9606.ENSP00000446880	9606.ENSP00000269385	0	0	0	0	0.081	0.409	0	0.105	0.472
AKT1	SCD	4450372	4443512	9606.ENSP00000451828	9606.ENSP00000359380	0	0	0	0	0.064	0.051	0	0.452	0.47
PDGFRB	MDM2	4434952	4434604	9606.ENSP00000261799	9606.ENSP00000258149	0	0	0	0	0	0	0	0.47	0.47
MAP3K10	MAPK1	4434278	4432880	9606.ENSP00000253055	9606.ENSP00000215832	0	0	0	0.592	0	0.381	0	0.375	0.469
PTGS2	F3	4442894	4440531	9606.ENSP00000356438	9606.ENSP00000334145	0	0	0	0	0.085	0	0	0.441	0.466
CYP19A1	HSD11B2	4446543	4439082	9606.ENSP00000379683	9606.ENSP00000316786	0	0	0	0	0	0.082	0	0.438	0.462
SLC2A1	MAPK8	4448824	4446429	9606.ENSP00000416293	9606.ENSP00000378974	0	0	0	0	0	0.157	0	0.389	0.462
TNF	ADRB2	4448041	4438121	9606.ENSP00000398698	9606.ENSP00000305372	0	0	0	0	0.065	0	0	0.448	0.461
AKT1	CCNE2	4450372	4449487	9606.ENSP00000451828	9606.ENSP00000429089	0	0	0	0	0	0.09	0	0.431	0.461
TNF	CDK2	4448041	4435732	9606.ENSP00000398698	9606.ENSP00000266970	0	0	0	0	0	0.106	0	0.421	0.46
AKT1	ADRB2	4450372	4438121	9606.ENSP00000451828	9606.ENSP00000305372	0	0	0	0	0	0.072	0	0.44	0.458
SLC2A1	SRC	4448824	4444215	9606.ENSP00000416293	9606.ENSP00000362680	0	0	0	0	0	0.127	0	0.404	0.457
FGFR1	MDM2	4447790	4434604	9606.ENSP00000393312	9606.ENSP00000258149	0	0	0	0	0	0	0	0.457	0.457
AKT1	CDK2	4450372	4435732	9606.ENSP00000451828	9606.ENSP00000266970	0	0	0.394	0.655	0.062	0.093	0	0.873	0.457
ESR1	ACE	4448358	4436887	9606.ENSP00000405330	9606.ENSP00000290866	0	0	0	0	0.062	0	0	0.445	0.457
CDK2	PIK3CA	4435732	4435346	9606.ENSP00000266970	9606.ENSP00000263967	0	0	0	0	0.062	0.185	0	0.345	0.455
IL18	MAPK14	4436375	4433482	9606.ENSP00000280357	9606.ENSP00000229795	0	0	0	0	0	0	0	0.454	0.454
XIAP	PTGS2	4443692	4442894	9606.ENSP00000360242	9606.ENSP00000356438	0	0	0	0	0	0	0	0.452	0.452
XIAP	IGF1R	4443692	4435797	9606.ENSP00000360242	9606.ENSP00000268035	0	0	0	0	0.061	0.108	0	0.399	0.452
CYP19A1	SRC	4446543	4444215	9606.ENSP00000379683	9606.ENSP00000362680	0	0	0	0	0	0.055	0	0.443	0.451
FGFR1	EGFR	4447790	4436186	9606.ENSP00000393312	9606.ENSP00000275493	0	0	0	0.604	0.083	0.17	0	0.782	0.449
CCNE2	EGFR	4449487	4436186	9606.ENSP00000429089	9606.ENSP00000275493	0	0	0	0	0	0.185	0	0.352	0.449
IL18	MAPK1	4436375	4432880	9606.ENSP00000280357	9606.ENSP00000215832	0	0	0	0	0	0	0	0.448	0.448
AKR1C3	IL1B	4445414	4435241	9606.ENSP00000369927	9606.ENSP00000263341	0	0	0	0	0	0	0	0.448	0.448
CAPN1	MAPK8	4449613	4446429	9606.ENSP00000431984	9606.ENSP00000378974	0	0	0	0	0.061	0	0	0.436	0.448
TNF	PARP1	4448041	4442743	9606.ENSP00000398698	9606.ENSP00000355759	0	0	0	0	0	0	0	0.447	0.447
PARP1	MDM2	4442743	4434604	9606.ENSP00000355759	9606.ENSP00000258149	0	0	0	0	0	0	0	0.446	0.446
ESR1	PDGFRB	4448358	4434952	9606.ENSP00000405330	9606.ENSP00000261799	0	0	0	0	0	0.051	0	0.44	0.445
CYP19A1	PIK3CA	4446543	4435346	9606.ENSP00000379683	9606.ENSP00000263967	0	0	0	0	0	0	0	0.444	0.444
F3	EGFR	4440531	4436186	9606.ENSP00000334145	9606.ENSP00000275493	0	0	0	0	0.11	0	0	0.4	0.443
MDM2	PER2	4434604	4434372	9606.ENSP00000258149	9606.ENSP00000254657	0	0	0	0	0	0.305	0	0.231	0.442
CDK2	MMP2	4435732	4433061	9606.ENSP00000266970	9606.ENSP00000219070	0	0	0	0	0	0	0	0.442	0.442
MMP1	ACE	4439553	4436887	9606.ENSP00000322788	9606.ENSP00000290866	0	0	0	0	0.059	0	0	0.43	0.441
ACE	IL1B	4436887	4435241	9606.ENSP00000290866	9606.ENSP00000263341	0	0	0	0	0	0	0	0.441	0.441
MAPK9	IL1B	4447857	4435241	9606.ENSP00000394560	9606.ENSP00000263341	0	0	0	0	0	0	0	0.44	0.44
TLR4	MMP1	4444300	4439553	9606.ENSP00000363089	9606.ENSP00000322788	0	0	0	0	0	0	0	0.44	0.44
ESR1	IL1B	4448358	4435241	9606.ENSP00000405330	9606.ENSP00000263341	0	0	0	0	0	0	0	0.44	0.44
SLC2A1	TNF	4448824	4448041	9606.ENSP00000416293	9606.ENSP00000398698	0	0	0	0	0	0	0	0.44	0.44
CAPN1	MAPK1	4449613	4432880	9606.ENSP00000431984	9606.ENSP00000215832	0	0	0	0	0.061	0.194	0	0.318	0.439
MAPK9	MMP9	4447857	4443919	9606.ENSP00000394560	9606.ENSP00000361405	0	0	0	0	0	0	0	0.438	0.438
CAPN1	PARP1	4449613	4442743	9606.ENSP00000431984	9606.ENSP00000355759	0	0	0	0	0.061	0	0	0.426	0.438
MAP3K12	MAPK8	4450265	4446429	9606.ENSP00000448689	9606.ENSP00000378974	0	0	0	0.579	0.062	0.179	0	0.723	0.437
HSD11B2	ACE	4439082	4436887	9606.ENSP00000316786	9606.ENSP00000290866	0	0	0	0	0.062	0	0	0.425	0.437
AKT1	NR1I2	4450372	4440710	9606.ENSP00000451828	9606.ENSP00000336528	0	0	0	0	0	0.085	0	0.408	0.435
ROCK2	NFKBIA	4439164	4432983	9606.ENSP00000317985	9606.ENSP00000216797	0	0	0	0	0	0.433	0	0	0.433
SRC	MMP1	4444215	4439553	9606.ENSP00000362680	9606.ENSP00000322788	0	0	0	0	0.062	0	0	0.419	0.431
XIAP	CDK7	4443692	4434485	9606.ENSP00000360242	9606.ENSP00000256443	0	0	0	0	0.049	0	0	0.426	0.43
AKT1	CTSB	4450372	4441541	9606.ENSP00000451828	9606.ENSP00000345672	0	0	0	0	0	0	0	0.43	0.43
CTSB	EGFR	4441541	4436186	9606.ENSP00000345672	9606.ENSP00000275493	0	0	0	0	0	0	0	0.43	0.43
TNF	IGF1R	4448041	4435797	9606.ENSP00000398698	9606.ENSP00000268035	0	0	0	0	0	0.05	0	0.424	0.429
AKT1	ALOX5	4450372	4444382	9606.ENSP00000451828	9606.ENSP00000363512	0	0	0	0	0	0	0	0.429	0.429
TNF	PDGFRB	4448041	4434952	9606.ENSP00000398698	9606.ENSP00000261799	0	0	0	0	0	0	0	0.427	0.427
MAPK9	IGF1R	4447857	4435797	9606.ENSP00000394560	9606.ENSP00000268035	0	0	0	0	0	0.073	0	0.407	0.426
MAPK9	PTGS2	4447857	4442894	9606.ENSP00000394560	9606.ENSP00000356438	0	0	0	0	0	0	0	0.427	0.426
ESR1	AKR1C3	4448358	4445414	9606.ENSP00000405330	9606.ENSP00000369927	0	0	0	0	0	0.05	0	0.42	0.425
MAPK9	XIAP	4447857	4443692	9606.ENSP00000394560	9606.ENSP00000360242	0	0	0	0	0.108	0	0	0.38	0.424
MET	MDM2	4439114	4434604	9606.ENSP00000317272	9606.ENSP00000258149	0	0	0	0	0	0.05	0	0.418	0.423
CCNE2	MDM2	4449487	4434604	9606.ENSP00000429089	9606.ENSP00000258149	0	0	0	0	0.062	0.108	0	0.366	0.423
XIAP	CCNE1	4443692	4435118	9606.ENSP00000360242	9606.ENSP00000262643	0	0	0	0	0.062	0.157	0	0.328	0.423
PTGS2	MET	4442894	4439114	9606.ENSP00000356438	9606.ENSP00000317272	0	0	0	0	0.061	0.058	0	0.4	0.422
IL18	MMP2	4436375	4433061	9606.ENSP00000280357	9606.ENSP00000219070	0	0	0	0	0	0	0	0.423	0.422
PTGS2	IGF1R	4442894	4435797	9606.ENSP00000356438	9606.ENSP00000268035	0	0	0	0	0	0.094	0	0.389	0.422
MMP9	PTGES	4443919	4441253	9606.ENSP00000361405	9606.ENSP00000342385	0	0	0	0	0	0	0	0.421	0.42
F3	MMP2	4440531	4433061	9606.ENSP00000334145	9606.ENSP00000219070	0	0	0	0	0.061	0	0	0.408	0.42
PARP1	CCNE1	4442743	4435118	9606.ENSP00000355759	9606.ENSP00000262643	0	0	0	0	0.127	0	0	0.36	0.418
NOS1	MAPK8	4451263	4446429	9606.ENSP00000477999	9606.ENSP00000378974	0	0	0	0	0.055	0	0	0.407	0.416
PARP1	MAPK14	4442743	4433482	9606.ENSP00000355759	9606.ENSP00000229795	0	0	0	0	0.058	0	0	0.404	0.415
MMP9	CA2	4443919	4436628	9606.ENSP00000361405	9606.ENSP00000285379	0	0	0	0	0	0	0	0.414	0.414
EGFR	IL1B	4436186	4435241	9606.ENSP00000275493	9606.ENSP00000263341	0	0	0	0	0	0	0	0.415	0.414
ACE	CYP2C9	4436887	4434798	9606.ENSP00000290866	9606.ENSP00000260682	0	0	0	0	0	0.05	0	0.407	0.413
TNF	MET	4448041	4439114	9606.ENSP00000398698	9606.ENSP00000317272	0	0	0	0	0	0.05	0	0.408	0.413
NOS1	IL1B	4451263	4435241	9606.ENSP00000477999	9606.ENSP00000263341	0	0	0	0	0.062	0	0	0.4	0.413
TLR4	PTGES	4444300	4441253	9606.ENSP00000363089	9606.ENSP00000342385	0	0	0	0	0	0	0	0.413	0.412
PTGS2	PIK3CA	4442894	4435346	9606.ENSP00000356438	9606.ENSP00000263967	0	0	0	0	0	0.064	0	0.397	0.411
SYK	ALOX5	4444619	4444382	9606.ENSP00000364907	9606.ENSP00000363512	0	0	0	0	0.253	0	0	0.245	0.411
ESR1	XIAP	4448358	4443692	9606.ENSP00000405330	9606.ENSP00000360242	0	0	0	0	0	0	0	0.409	0.409
SCD	HSD11B1	4443512	4442791	9606.ENSP00000359380	9606.ENSP00000355995	0	0	0	0	0.05	0.157	0	0.32	0.408
SLC2A1	PTGS2	4448824	4442894	9606.ENSP00000416293	9606.ENSP00000356438	0	0	0	0	0.063	0	0	0.393	0.407
CASP1	CAPN1	4449658	4449613	9606.ENSP00000433138	9606.ENSP00000431984	0	0	0	0	0.055	0	0	0.399	0.407
TNF	MDM2	4448041	4434604	9606.ENSP00000398698	9606.ENSP00000258149	0	0	0	0	0	0	0	0.406	0.406
ACE	MAPK1	4436887	4432880	9606.ENSP00000290866	9606.ENSP00000215832	0	0	0	0	0	0	0	0.406	0.406
CYP19A1	CYP51A1	4446543	4432553	9606.ENSP00000379683	9606.ENSP00000003100	0	0	0.285	0.577	0.108	0.06	0	0.581	0.405
SLC2A1	MET	4448824	4439114	9606.ENSP00000416293	9606.ENSP00000317272	0	0	0	0	0	0.127	0	0.346	0.405
MMP1	IL18	4439553	4436375	9606.ENSP00000322788	9606.ENSP00000280357	0	0	0	0	0	0	0	0.403	0.403
CYP2C19	ACE	4443723	4436887	9606.ENSP00000360372	9606.ENSP00000290866	0	0	0	0	0	0.05	0	0.397	0.403
PARP1	PTK2	4442743	4441125	9606.ENSP00000355759	9606.ENSP00000341189	0	0	0	0	0	0.294	0	0.185	0.4
MAPK8	CTSB	4446429	4441541	9606.ENSP00000378974	9606.ENSP00000345672	0	0	0	0	0	0	0	0.4	0.4
