# Supplementary material for: How Aconiti Radix Cocta can Treat Gouty Arthritis Based on Systematic Pharmacology and UPLC-QTOF-MS/MS
Source: Front Pharmacol. 2021 Apr 30;12:618844. doi: 10.3389/fphar.2021.618844 (PMC8121251; doi:10.3389/fphar.2021.618844)
Supplement: Supplementary file 5 [file Table4.XLSX]

## Sheet: Sheet1
Table S4: The Overlapping targets between disease and drug
Target
CYP19A1
MAP3K10
GBA2
MAPK9
BAZ2A
AKT1
TLR4
MDM2
XIAP
CBX8
MMP1
F3
SRC
ALOX5
PRKCA
AKR1C3
ADRB2
NOS1
SCD
CTSB
ACE
HSD11B1
PTK2
PDGFRB
CA2
CCNE2
NR1I2
MMP2
PTGES
MAPK8
PER2
EGFR
ADORA2A
PIK3CA
SLC18A2
ROCK2
LYN
PARP1
CLK1
SYK
CYP51A1
ESR1
CDK7
CCNE1
MAPK1
IL18
MAPK14
MMP9
CYP2C19
MAP3K12
SLC2A1
IGF1R
ROS1
MET
HSD11B2
FGFR1
CAPN1
CDK2
SLC22A2
PTGS2
NFKBIA
CYP2C9
CASP1
IL1B
TNF
