# Supplementary material for: How Aconiti Radix Cocta can Treat Gouty Arthritis Based on Systematic Pharmacology and UPLC-QTOF-MS/MS
Source: Front Pharmacol. 2021 Apr 30;12:618844. doi: 10.3389/fphar.2021.618844 (PMC8121251; doi:10.3389/fphar.2021.618844)
Supplement: Supplementary file 6 [file Table1.XLSX]

## Sheet: Sheet1
Table S1 Showing candidate compounds in ARC
Songorine
Talatisamine
Carmichaeline
Higenamine
Aurantiamide acetate
Cytochalasin B
Fuziline
Aconine
Mesaconine
Hypaconine
Sachaconitine
Delbrusine
Neoline
Lycoctonine
Delbruine
Chasmanine
Songoramine
Denudatine
Senbusine A
Hetisine
14-Acetylneoline
Ignavine
Delavaconitine
Napelline
Hokbusine B
Benzoylmesaconine
Benzoylaconine
Benzoylhypacoitine
Mesaconitine
Aconitine
Hypaconitine
