# Supplementary material for: How Aconiti Radix Cocta can Treat Gouty Arthritis Based on Systematic Pharmacology and UPLC-QTOF-MS/MS
Source: Front Pharmacol. 2021 Apr 30;12:618844. doi: 10.3389/fphar.2021.618844 (PMC8121251; doi:10.3389/fphar.2021.618844)
Supplement: Supplementary file 7 [file Table5.XLSX]

## Sheet: Sheet1
Table S5: Detailed information between the active compounds and the targets
Classification	Name	Degree	AverageShortestPathLength	ClosenessCentrality	NeighborhoodConnectivity
active compound	Denudatine	8	2.34409	0.426606	18.625
active compound	Songoramine	18	2.05376	0.486911	15.4444
active compound	Delbruine	1	2.84946	0.350943	38
active compound	Lycoctonine	1	3.66667	0.272727	15
active compound	Neoline	1	3.66667	0.272727	15
active compound	Chasmanine	1	3.66667	0.272727	15
active compound	Sachaconitine	1	3.15054	0.317406	15
active compound	Hypaconine	1	3.66667	0.272727	15
active compound	Mesaconine	1	3.66667	0.272727	15
active compound	Aconine	1	3.66667	0.272727	15
active compound	Fuziline	1	3.66667	0.272727	15
active compound	Cytochalasin B	16	2.32258	0.430556	14.5
active compound	Benzoylhypacoitine	3	2.4086	0.415179	29
active compound	Benzoylmesaconine	4	2.39785	0.41704	26
active compound	Benzoylaconine	4	2.39785	0.41704	26
active compound	Mesaconitine	1	3.66667	0.272727	15
active compound	Hypaconitine	1	2.86022	0.349624	27
active compound	Aconitine	3	2.52688	0.395745	17.3333
active compound	Aurantiamide acetate	18	2.21505	0.451456	19.2222
active compound	Hokbusine B	7	2.58065	0.3875	19.1429
active compound	Napelline	5	2.7957	0.357692	14.8
active compound	Higenamine	3	2.66667	0.375	18.3333
active compound	Talatisamine	1	3.66667	0.272727	15
active compound	Delavaconitine	7	2.41935	0.413333	21.7143
active compound	ignavine	17	2.21505	0.451456	19.6471
active compound	14-acetylneoline	1	2.86022	0.349624	27
active compound	Songorine	10	2.33333	0.428571	15.5
active compound	Hetisine	1	3.15054	0.317406	15
active compound	Senbusine A	1	3.66667	0.272727	15
target	ALOX5	15	2.21505	0.451456	25.8
target	PRKCA	9	2.3871	0.418919	22.7778
target	MAPK1	33	1.94624	0.513812	23
target	AKR1C3	6	2.47312	0.404348	23.1667
target	HSD11B2	3	2.72043	0.367589	16.6667
target	NR1I2	9	2.08602	0.479381	17.5556
target	PER2	2	2.74194	0.364706	21
target	CYP2C19	7	2.3871	0.418919	15.2857
target	CYP2C9	6	2.46237	0.406114	17
target	MDM2	24	2.02151	0.494681	23.5417
target	PTGES	10	2.35484	0.424658	27.1
target	CYP19A1	14	2.19355	0.455882	23.4286
target	EGFR	38	1.86022	0.537572	20.9211
target	CLK1	1	3.31183	0.301948	16
target	LYN	17	2.15054	0.465	27.2353
target	MAP3K10	4	2.66667	0.375	25.5
target	PTK2	19	2.17204	0.460396	23.5789
target	SRC	35	1.74194	0.574074	22.1714
target	PDGFRB	13	2.22581	0.449275	27.1538
target	CDK2	17	2.01075	0.497326	22.7059
target	ROS1	4	2.50538	0.399142	26.5
target	MET	17	2.11828	0.472081	26.5294
target	CDK7	7	2.50538	0.399142	18.4286
target	CCNE1	13	2.25806	0.442857	22.3077
target	SCD	5	2.31183	0.432558	16
target	CBX8	3	2.75269	0.363281	18.3333
target	MMP2	26	2.06452	0.484375	24.1923
target	CASP1	18	2.17204	0.460396	27
target	FGFR1	9	2.32258	0.430556	28.2222
target	IL18	17	2.10753	0.47449	24.9412
target	IL1B	33	1.80645	0.553571	20.9697
target	TNF	39	1.75269	0.570552	20.359
target	IGF1R	25	2	0.5	25.16
target	HSD11B1	5	2.55914	0.390756	14.4
target	PIK3CA	27	1.87097	0.534483	18.963
target	NFKBIA	20	2.11828	0.472081	26.25
target	SLC2A1	10	2.2043	0.453659	29.4
target	CAPN1	11	2.29032	0.43662	26
target	MAPK8	32	1.97849	0.505435	22.9062
target	CA2	4	2.52688	0.395745	21
target	MAPK14	34	1.91398	0.522472	21.5294
target	SYK	15	2.1828	0.458128	22.7333
target	PTGS2	35	1.91398	0.522472	21.8571
target	MMP1	18	2.15054	0.465	28.7778
target	MMP9	31	2	0.5	23.0645
target	SLC22A2	2	3.24731	0.307947	6
target	ACE	18	2.17204	0.460396	22.4444
target	CTSB	15	2.26882	0.440758	26.4
target	ESR1	29	1.97849	0.505435	23.4828
target	F3	11	2.21505	0.451456	27.2727
target	GBA2	15	2.67742	0.373494	2.2
target	ADORA2A	4	2.41935	0.413333	27.75
target	TLR4	24	2.07527	0.481865	24.75
target	CCNE2	7	2.43011	0.411504	22.8571
target	XIAP	22	2.08602	0.479381	23.6818
target	MAP3K12	3	2.69892	0.370518	27.6667
target	NOS1	10	2.27957	0.438679	27.5
target	ROCK2	8	2.60215	0.384298	14.875
target	CYP51A1	6	2.5914	0.385892	10
target	MAPK9	19	2.11828	0.472081	25.9474
target	AKT1	44	1.65591	0.603896	19.7955
target	BAZ2A	3	3.01075	0.332143	10
target	ADRB2	15	2.16129	0.462687	18.4
target	PARP1	25	2.03226	0.492063	20.76
target	SLC18A2	4	3.11828	0.32069	7.5
