# Supplementary material for: How Aconiti Radix Cocta can Treat Gouty Arthritis Based on Systematic Pharmacology and UPLC-QTOF-MS/MS
Source: Front Pharmacol. 2021 Apr 30;12:618844. doi: 10.3389/fphar.2021.618844 (PMC8121251; doi:10.3389/fphar.2021.618844)
Supplement: Supplementary file 8 [file Table7.XLSX]

## Sheet: Sheet1
Table S7: The details of the GO analysis
ONTOLOGY	ID	Description	GeneRatio	BgRatio	pvalue	p.adjust	qvalue	geneID	Count
BP	GO:0018209	peptidyl-serine modification	19/65	322/18670	1.11219e-18	3.3488e-15	1.55823e-15	MAP3K10/MAPK9/AKT1/SRC/PRKCA/NOS1/MAPK8/EGFR/PIK3CA/ROCK2/PARP1/CLK1/SYK/MAPK1/MAPK14/MAP3K12/CDK2/PTGS2/TNF	19
BP	GO:0018105	peptidyl-serine phosphorylation	18/65	299/18670	7.28072e-18	1.09611e-14	5.10034e-15	MAP3K10/MAPK9/AKT1/SRC/PRKCA/NOS1/MAPK8/EGFR/PIK3CA/ROCK2/CLK1/SYK/MAPK1/MAPK14/MAP3K12/CDK2/PTGS2/TNF	18
BP	GO:0062197	cellular response to chemical stress	18/65	350/18670	1.18375e-16	1.18809e-13	5.52834e-14	MAPK9/AKT1/TLR4/MDM2/CBX8/SRC/AKR1C3/MMP2/MAPK8/EGFR/PARP1/MAPK1/MMP9/SLC2A1/MET/CDK2/PTGS2/TNF	18
BP	GO:0034614	cellular response to reactive oxygen species	14/65	168/18670	5.40162e-16	4.06607e-13	1.89199e-13	MAPK9/AKT1/MDM2/CBX8/SRC/AKR1C3/MMP2/MAPK8/EGFR/MAPK1/MMP9/MET/CDK2/TNF	14
BP	GO:0000302	response to reactive oxygen species	15/65	232/18670	1.97437e-15	1.18897e-12	5.53239e-13	MAPK9/AKT1/MDM2/CBX8/SRC/AKR1C3/PDGFRB/MMP2/MAPK8/EGFR/MAPK1/MMP9/MET/CDK2/TNF	15
BP	GO:0034599	cellular response to oxidative stress	16/65	302/18670	4.69139e-15	2.35429e-12	1.09548e-12	MAPK9/AKT1/TLR4/MDM2/CBX8/SRC/AKR1C3/MMP2/MAPK8/EGFR/PARP1/MAPK1/MMP9/MET/CDK2/TNF	16
BP	GO:0031663	lipopolysaccharide-mediated signaling pathway	10/65	58/18670	5.80477e-15	2.49688e-12	1.16183e-12	AKT1/TLR4/PRKCA/LYN/MAPK1/IL18/MAPK14/NFKBIA/IL1B/TNF	10
BP	GO:0006979	response to oxidative stress	18/65	451/18670	9.82667e-15	3.69851e-12	1.72096e-12	MAPK9/AKT1/TLR4/MDM2/CBX8/SRC/AKR1C3/PDGFRB/MMP2/MAPK8/EGFR/PARP1/MAPK1/MMP9/MET/CDK2/PTGS2/TNF	18
BP	GO:0043491	protein kinase B signaling	15/65	269/18670	1.76487e-14	5.63357e-12	2.62136e-12	AKT1/F3/SRC/AKR1C3/PTK2/PDGFRB/EGFR/PIK3CA/ESR1/IL18/IGF1R/MET/FGFR1/IL1B/TNF	15
BP	GO:0032496	response to lipopolysaccharide	16/65	330/18670	1.871e-14	5.63357e-12	2.62136e-12	AKT1/TLR4/SRC/PRKCA/NOS1/PTGES/MAPK8/LYN/MAPK1/IL18/MAPK14/PTGS2/NFKBIA/CASP1/IL1B/TNF	16
BP	GO:0051897	positive regulation of protein kinase B signaling	13/65	176/18670	3.18286e-14	8.55259e-12	3.97962e-12	F3/SRC/AKR1C3/PTK2/PDGFRB/EGFR/PIK3CA/ESR1/IL18/IGF1R/MET/FGFR1/TNF	13
BP	GO:0002237	response to molecule of bacterial origin	16/65	343/18670	3.40854e-14	8.55259e-12	3.97962e-12	AKT1/TLR4/SRC/PRKCA/NOS1/PTGES/MAPK8/LYN/MAPK1/IL18/MAPK14/PTGS2/NFKBIA/CASP1/IL1B/TNF	16
BP	GO:0046777	protein autophosphorylation	14/65	235/18670	5.86934e-14	1.33848e-11	6.2281e-12	MAP3K10/AKT1/SRC/ACE/PTK2/PDGFRB/EGFR/LYN/CLK1/SYK/MAP3K12/IGF1R/ROS1/FGFR1	14
BP	GO:0071216	cellular response to biotic stimulus	14/65	236/18670	6.22342e-14	1.33848e-11	6.2281e-12	AKT1/TLR4/SRC/PRKCA/MAPK8/LYN/SYK/MAPK1/IL18/MAPK14/NFKBIA/CASP1/IL1B/TNF	14
BP	GO:0051896	regulation of protein kinase B signaling	14/65	244/18670	9.85078e-14	1.97738e-11	9.20098e-12	AKT1/F3/SRC/AKR1C3/PTK2/PDGFRB/EGFR/PIK3CA/ESR1/IL18/IGF1R/MET/FGFR1/TNF	14
BP	GO:0014065	phosphatidylinositol 3-kinase signaling	12/65	148/18670	1.10076e-13	2.07148e-11	9.63885e-12	AKT1/SRC/PTK2/PDGFRB/EGFR/PIK3CA/LYN/MAPK1/IL18/IGF1R/FGFR1/TNF	12
BP	GO:0071222	cellular response to lipopolysaccharide	13/65	205/18670	2.28872e-13	4.05372e-11	1.88624e-11	AKT1/TLR4/SRC/PRKCA/MAPK8/LYN/MAPK1/IL18/MAPK14/NFKBIA/CASP1/IL1B/TNF	13
BP	GO:0071219	cellular response to molecule of bacterial origin	13/65	212/18670	3.52297e-13	5.89314e-11	2.74214e-11	AKT1/TLR4/SRC/PRKCA/MAPK8/LYN/MAPK1/IL18/MAPK14/NFKBIA/CASP1/IL1B/TNF	13
BP	GO:0014066	regulation of phosphatidylinositol 3-kinase signaling	11/65	124/18670	4.66971e-13	7.40026e-11	3.44343e-11	SRC/PTK2/PDGFRB/EGFR/PIK3CA/LYN/MAPK1/IL18/IGF1R/FGFR1/TNF	11
BP	GO:0048771	tissue remodeling	12/65	179/18670	1.07765e-12	1.62239e-10	7.54919e-11	MDM2/SRC/PRKCA/ADRB2/ACE/CA2/MMP2/EGFR/ROCK2/SYK/IL18/CAPN1	12
BP	GO:0048015	phosphatidylinositol-mediated signaling	12/65	181/18670	1.23009e-12	1.76372e-10	8.20678e-11	AKT1/SRC/PTK2/PDGFRB/EGFR/PIK3CA/LYN/MAPK1/IL18/IGF1R/FGFR1/TNF	12
BP	GO:0048017	inositol lipid-mediated signaling	12/65	184/18670	1.49577e-12	2.04716e-10	9.52567e-11	AKT1/SRC/PTK2/PDGFRB/EGFR/PIK3CA/LYN/MAPK1/IL18/IGF1R/FGFR1/TNF	12
BP	GO:2000379	positive regulation of reactive oxygen species metabolic process	10/65	102/18670	2.10531e-12	2.75613e-10	1.28246e-10	AKT1/TLR4/AKR1C3/PDGFRB/EGFR/SYK/MAPK14/PTGS2/IL1B/TNF	10
BP	GO:2000377	regulation of reactive oxygen species metabolic process	12/65	195/18670	2.97857e-12	3.73687e-10	1.73881e-10	AKT1/TLR4/AKR1C3/PDGFRB/EGFR/SLC18A2/ROCK2/SYK/MAPK14/PTGS2/IL1B/TNF	12
BP	GO:0031098	stress-activated protein kinase signaling cascade	14/65	315/18670	3.19542e-12	3.84856e-10	1.79078e-10	MAP3K10/MAPK9/AKT1/TLR4/MAPK8/EGFR/LYN/SYK/MAPK1/MAPK14/MAP3K12/IGF1R/IL1B/TNF	14
BP	GO:0008202	steroid metabolic process	14/65	331/18670	6.22369e-12	7.16994e-10	3.33626e-10	CYP19A1/GBA2/AKR1C3/SCD/HSD11B1/NR1I2/CYP51A1/ESR1/CYP2C19/HSD11B2/FGFR1/CYP2C9/IL1B/TNF	14
BP	GO:0032147	activation of protein kinase activity	14/65	333/18670	6.74786e-12	7.16994e-10	3.33626e-10	MAP3K10/AKT1/TLR4/SRC/ADRB2/EGFR/PIK3CA/SYK/MAPK1/IL18/MAPK14/MAP3K12/IL1B/TNF	14
BP	GO:0048871	multicellular organismal homeostasis	16/65	486/18670	6.97632e-12	7.16994e-10	3.33626e-10	TLR4/SRC/PRKCA/ADRB2/SCD/CA2/PER2/EGFR/PIK3CA/SYK/IL18/IGF1R/MET/PTGS2/IL1B/TNF	16
BP	GO:0071902	positive regulation of protein serine/threonine kinase activity	14/65	334/18670	7.02489e-12	7.16994e-10	3.33626e-10	MAP3K10/AKT1/TLR4/SRC/ADRB2/PDGFRB/EGFR/SYK/MAPK1/MAPK14/MAP3K12/FGFR1/IL1B/TNF	14
BP	GO:0009612	response to mechanical stimulus	12/65	210/18670	7.14375e-12	7.16994e-10	3.33626e-10	MAPK9/AKT1/TLR4/SRC/MAPK8/EGFR/MAPK14/SLC2A1/PTGS2/NFKBIA/CASP1/IL1B	12
BP	GO:0043405	regulation of MAP kinase activity	14/65	337/18670	7.91991e-12	7.69253e-10	3.57942e-10	MAP3K10/TLR4/SRC/PDGFRB/EGFR/LYN/SYK/MAPK1/MAPK14/MAP3K12/IGF1R/FGFR1/IL1B/TNF	14
BP	GO:0072593	reactive oxygen species metabolic process	13/65	284/18670	1.43851e-11	1.35355e-09	6.29822e-10	AKT1/TLR4/AKR1C3/NOS1/PDGFRB/EGFR/SLC18A2/ROCK2/SYK/MAPK14/PTGS2/IL1B/TNF	13
BP	GO:0051403	stress-activated MAPK cascade	13/65	286/18670	1.5708e-11	1.43323e-09	6.66899e-10	MAP3K10/MAPK9/AKT1/TLR4/MAPK8/EGFR/SYK/MAPK1/MAPK14/MAP3K12/IGF1R/IL1B/TNF	13
BP	GO:0014068	positive regulation of phosphatidylinositol 3-kinase signaling	9/65	87/18670	1.75129e-11	1.55093e-09	7.21663e-10	SRC/PTK2/PDGFRB/PIK3CA/LYN/IL18/IGF1R/FGFR1/TNF	9
BP	GO:0018108	peptidyl-tyrosine phosphorylation	14/65	363/18670	2.13794e-11	1.83924e-09	8.55821e-10	SRC/ACE/PTK2/PDGFRB/EGFR/LYN/CLK1/SYK/IL18/IGF1R/ROS1/MET/FGFR1/TNF	14
BP	GO:0018212	peptidyl-tyrosine modification	14/65	366/18670	2.38551e-11	1.99521e-09	9.28394e-10	SRC/ACE/PTK2/PDGFRB/EGFR/LYN/CLK1/SYK/IL18/IGF1R/ROS1/MET/FGFR1/TNF	14
BP	GO:0050727	regulation of inflammatory response	14/65	374/18670	3.17993e-11	2.57541e-09	1.19837e-09	CYP19A1/TLR4/XIAP/EGFR/ADORA2A/LYN/ESR1/IL18/MAPK14/MMP9/PTGS2/NFKBIA/IL1B/TNF	14
BP	GO:0033002	muscle cell proliferation	12/65	239/18670	3.25026e-11	2.57541e-09	1.19837e-09	AKT1/MDM2/PDGFRB/MMP2/EGFR/MAPK1/IL18/MAPK14/MMP9/FGFR1/PTGS2/TNF	12
BP	GO:0038083	peptidyl-tyrosine autophosphorylation	7/65	37/18670	4.21506e-11	3.17289e-09	1.47638e-09	SRC/ACE/PTK2/EGFR/LYN/IGF1R/ROS1	7
BP	GO:0071276	cellular response to cadmium ion	7/65	37/18670	4.21506e-11	3.17289e-09	1.47638e-09	MAPK9/AKT1/AKR1C3/MAPK8/EGFR/MAPK1/MMP9	7
BP	GO:0048661	positive regulation of smooth muscle cell proliferation	9/65	101/18670	6.86494e-11	5.04154e-09	2.34589e-09	AKT1/MDM2/PDGFRB/MMP2/EGFR/IL18/MMP9/PTGS2/TNF	9
BP	GO:0043406	positive regulation of MAP kinase activity	12/65	258/18670	7.90421e-11	5.66657e-09	2.63672e-09	MAP3K10/TLR4/SRC/PDGFRB/EGFR/SYK/MAPK1/MAPK14/MAP3K12/FGFR1/IL1B/TNF	12
BP	GO:0007254	JNK cascade	11/65	214/18670	1.80592e-10	1.26456e-08	5.88415e-09	MAP3K10/MAPK9/AKT1/TLR4/MAPK8/EGFR/SYK/MAP3K12/IGF1R/IL1B/TNF	11
BP	GO:0043281	regulation of cysteine-type endopeptidase activity involved in apoptotic process	11/65	215/18670	1.89822e-10	1.29898e-08	6.04432e-09	AKT1/MDM2/XIAP/F3/SRC/ADORA2A/SYK/MMP9/PTGS2/CASP1/TNF	11
BP	GO:0043434	response to peptide hormone	14/65	436/18670	2.402e-10	1.60721e-08	7.47851e-09	AKT1/MDM2/SRC/PTK2/CA2/PIK3CA/ROCK2/LYN/PARP1/SLC2A1/IGF1R/HSD11B2/PTGS2/IL1B	14
BP	GO:0045862	positive regulation of proteolysis	13/65	358/18670	2.54898e-10	1.66847e-08	7.76359e-09	MAPK9/AKT1/MDM2/F3/SRC/PTK2/ROCK2/LYN/SYK/MAPK14/CASP1/IL1B/TNF	13
BP	GO:0071260	cellular response to mechanical stimulus	8/65	79/18670	2.96939e-10	1.90231e-08	8.85165e-09	AKT1/TLR4/MAPK8/EGFR/SLC2A1/PTGS2/CASP1/IL1B	8
BP	GO:0052547	regulation of peptidase activity	14/65	452/18670	3.8453e-10	2.41212e-08	1.12239e-08	AKT1/MDM2/XIAP/F3/SRC/ADORA2A/ROCK2/LYN/SYK/MAPK14/MMP9/PTGS2/CASP1/TNF	14
BP	GO:0001659	temperature homeostasis	10/65	173/18670	4.14492e-10	2.54701e-08	1.18515e-08	TLR4/ADRB2/SCD/PER2/SYK/IL18/IGF1R/PTGS2/IL1B/TNF	10
BP	GO:0003018	vascular process in circulatory system	10/65	175/18670	4.63912e-10	2.79368e-08	1.29993e-08	AKT1/SRC/ADRB2/NOS1/ACE/PER2/EGFR/ADORA2A/ROCK2/PTGS2	10
BP	GO:0048545	response to steroid hormone	13/65	383/18670	5.82493e-10	3.32645e-08	1.54783e-08	MDM2/SRC/AKR1C3/CA2/NR1I2/EGFR/PARP1/ESR1/CDK7/CCNE1/HSD11B2/PTGS2/TNF	13
BP	GO:0070302	regulation of stress-activated protein kinase signaling cascade	11/65	239/18670	5.85525e-10	3.32645e-08	1.54783e-08	MAP3K10/AKT1/TLR4/EGFR/LYN/SYK/MAPK1/MAP3K12/IGF1R/IL1B/TNF	11
BP	GO:2000116	regulation of cysteine-type endopeptidase activity	11/65	239/18670	5.85525e-10	3.32645e-08	1.54783e-08	AKT1/MDM2/XIAP/F3/SRC/ADORA2A/SYK/MMP9/PTGS2/CASP1/TNF	11
BP	GO:1901653	cellular response to peptide	13/65	385/18670	6.20704e-10	3.461e-08	1.61044e-08	AKT1/TLR4/MDM2/SRC/ADRB2/PTK2/CA2/PIK3CA/ROCK2/LYN/PARP1/IGF1R/IL1B	13
BP	GO:0050708	regulation of protein secretion	14/65	472/18670	6.75129e-10	3.69603e-08	1.7198e-08	TLR4/SRC/PRKCA/PER2/EGFR/ADORA2A/LYN/SYK/CYP51A1/MAPK14/SLC2A1/CASP1/IL1B/TNF	14
BP	GO:0046456	icosanoid biosynthetic process	7/65	55/18670	7.9106e-10	4.25336e-08	1.97914e-08	ALOX5/AKR1C3/PTGES/SYK/PTGS2/CYP2C9/IL1B	7
BP	GO:0070371	ERK1 and ERK2 cascade	12/65	317/18670	8.4041e-10	4.43943e-08	2.06572e-08	TLR4/SRC/PRKCA/PDGFRB/EGFR/LYN/SYK/MAPK1/MAP3K12/ROS1/IL1B/TNF	12
BP	GO:1903829	positive regulation of cellular protein localization	12/65	324/18670	1.0771e-09	5.59166e-08	2.60186e-08	AKT1/MDM2/SRC/MAPK8/EGFR/ROCK2/PARP1/MAPK1/MAPK14/PTGS2/IL1B/TNF	12
BP	GO:0007565	female pregnancy	10/65	192/18670	1.1466e-09	5.85156e-08	2.7228e-08	AKT1/CTSB/MMP2/ESR1/MAPK1/MMP9/SLC2A1/HSD11B2/PTGS2/IL1B	10
BP	GO:0044070	regulation of anion transport	8/65	95/18670	1.32453e-09	6.64692e-08	3.09289e-08	AKT1/CA2/PER2/ADORA2A/SYK/ROS1/FGFR1/IL1B	8
BP	GO:0002791	regulation of peptide secretion	14/65	500/18670	1.42209e-09	7.01954e-08	3.26627e-08	TLR4/SRC/PRKCA/PER2/EGFR/ADORA2A/LYN/SYK/CYP51A1/MAPK14/SLC2A1/CASP1/IL1B/TNF	14
BP	GO:0035296	regulation of tube diameter	9/65	143/18670	1.56347e-09	7.47241e-08	3.477e-08	AKT1/ADRB2/NOS1/ACE/PER2/EGFR/ADORA2A/ROCK2/PTGS2	9
BP	GO:0097746	regulation of blood vessel diameter	9/65	143/18670	1.56347e-09	7.47241e-08	3.477e-08	AKT1/ADRB2/NOS1/ACE/PER2/EGFR/ADORA2A/ROCK2/PTGS2	9
BP	GO:0035150	regulation of tube size	9/65	144/18670	1.66319e-09	7.82478e-08	3.64096e-08	AKT1/ADRB2/NOS1/ACE/PER2/EGFR/ADORA2A/ROCK2/PTGS2	9
BP	GO:0071496	cellular response to external stimulus	12/65	339/18670	1.79819e-09	8.32977e-08	3.87594e-08	AKT1/TLR4/MDM2/AKR1C3/MAPK8/EGFR/LYN/MAPK1/SLC2A1/PTGS2/CASP1/IL1B	12
BP	GO:1901570	fatty acid derivative biosynthetic process	8/65	99/18670	1.84536e-09	8.41874e-08	3.91733e-08	ALOX5/AKR1C3/SCD/PTGES/SYK/PTGS2/CYP2C9/IL1B	8
BP	GO:0052548	regulation of endopeptidase activity	13/65	425/18670	2.05946e-09	9.25526e-08	4.30658e-08	AKT1/MDM2/XIAP/F3/SRC/ADORA2A/ROCK2/LYN/SYK/MMP9/PTGS2/CASP1/TNF	13
BP	GO:0046686	response to cadmium ion	7/65	63/18670	2.1103e-09	9.34426e-08	4.34799e-08	MAPK9/AKT1/AKR1C3/MAPK8/EGFR/MAPK1/MMP9	7
BP	GO:0051090	regulation of DNA-binding transcription factor activity	13/65	432/18670	2.50788e-09	1.09438e-07	5.09228e-08	MAP3K10/MAPK9/AKT1/TLR4/MAPK8/SYK/ESR1/MAPK1/IL18/MAPK14/NFKBIA/IL1B/TNF	13
BP	GO:0051222	positive regulation of protein transport	13/65	440/18670	3.12763e-09	1.34533e-07	6.25996e-08	TLR4/MDM2/SRC/MAPK8/EGFR/ADORA2A/SYK/MAPK1/MAPK14/PTGS2/CASP1/IL1B/TNF	13
BP	GO:0042136	neurotransmitter biosynthetic process	8/65	106/18670	3.18934e-09	1.35255e-07	6.29357e-08	AKT1/TLR4/NOS1/ROCK2/SLC22A2/PTGS2/IL1B/TNF	8
BP	GO:0071241	cellular response to inorganic substance	10/65	215/18670	3.4284e-09	1.43374e-07	6.67135e-08	MAPK9/AKT1/AKR1C3/MAPK8/EGFR/PARP1/MAPK1/MMP9/CDK2/PTGS2	10
BP	GO:0010038	response to metal ion	12/65	362/18670	3.76629e-09	1.55346e-07	7.22845e-08	MAPK9/AKT1/MDM2/AKR1C3/CA2/PTGES/MAPK8/EGFR/PARP1/MAPK1/MMP9/PTGS2	12
BP	GO:0033559	unsaturated fatty acid metabolic process	8/65	110/18670	4.2859e-09	1.7439e-07	8.11455e-08	ALOX5/AKR1C3/SCD/PTGES/CYP2C19/PTGS2/CYP2C9/IL1B	8
BP	GO:0044706	multi-multicellular organism process	10/65	222/18670	4.66647e-09	1.87343e-07	8.7173e-08	AKT1/CTSB/MMP2/ESR1/MAPK1/MMP9/SLC2A1/HSD11B2/PTGS2/IL1B	10
BP	GO:1904951	positive regulation of establishment of protein localization	13/65	456/18670	4.80106e-09	1.9021e-07	8.85071e-08	TLR4/MDM2/SRC/MAPK8/EGFR/ADORA2A/SYK/MAPK1/MAPK14/PTGS2/CASP1/IL1B/TNF	13
BP	GO:0006690	icosanoid metabolic process	8/65	114/18670	5.6947e-09	2.22685e-07	1.03618e-07	ALOX5/AKR1C3/PTGES/SYK/CYP2C19/PTGS2/CYP2C9/IL1B	8
BP	GO:1901568	fatty acid derivative metabolic process	9/65	167/18670	6.1455e-09	2.37232e-07	1.10387e-07	ALOX5/AKR1C3/SCD/PTGES/SYK/CYP2C19/PTGS2/CYP2C9/IL1B	9
BP	GO:0070372	regulation of ERK1 and ERK2 cascade	11/65	300/18670	6.36001e-09	2.42405e-07	1.12794e-07	TLR4/SRC/PRKCA/PDGFRB/EGFR/LYN/SYK/MAP3K12/ROS1/IL1B/TNF	11
BP	GO:0048660	regulation of smooth muscle cell proliferation	9/65	169/18670	6.82149e-09	2.56744e-07	1.19466e-07	AKT1/MDM2/PDGFRB/MMP2/EGFR/IL18/MMP9/PTGS2/TNF	9
BP	GO:0150076	neuroinflammatory response	7/65	75/18670	7.32715e-09	2.72371e-07	1.26737e-07	EGFR/ADORA2A/IL18/MMP9/PTGS2/IL1B/TNF	7
BP	GO:0042445	hormone metabolic process	10/65	233/18670	7.42001e-09	2.72459e-07	1.26778e-07	CYP19A1/AKR1C3/ACE/HSD11B1/ESR1/HSD11B2/FGFR1/CYP2C9/IL1B/TNF	10
BP	GO:0048659	smooth muscle cell proliferation	9/65	171/18670	7.56183e-09	2.74321e-07	1.27645e-07	AKT1/MDM2/PDGFRB/MMP2/EGFR/IL18/MMP9/PTGS2/TNF	9
BP	GO:0032872	regulation of stress-activated MAPK cascade	10/65	237/18670	8.73164e-09	3.12765e-07	1.45533e-07	MAP3K10/AKT1/TLR4/EGFR/SYK/MAPK1/MAP3K12/IGF1R/IL1B/TNF	10
BP	GO:0006809	nitric oxide biosynthetic process	7/65	77/18670	8.8293e-09	3.12765e-07	1.45533e-07	AKT1/TLR4/NOS1/ROCK2/PTGS2/IL1B/TNF	7
BP	GO:0034105	positive regulation of tissue remodeling	6/65	44/18670	8.94885e-09	3.13314e-07	1.45789e-07	PRKCA/CA2/EGFR/ROCK2/SYK/IL18	6
BP	GO:1903409	reactive oxygen species biosynthetic process	8/65	122/18670	9.74896e-09	3.37404e-07	1.56998e-07	AKT1/TLR4/NOS1/SLC18A2/ROCK2/PTGS2/IL1B/TNF	8
BP	GO:0022407	regulation of cell-cell adhesion	12/65	402/18670	1.21337e-08	4.15166e-07	1.93182e-07	AKT1/SRC/PRKCA/PTK2/ADORA2A/PIK3CA/LYN/SYK/IL18/MAPK14/IL1B/TNF	12
BP	GO:0018107	peptidyl-threonine phosphorylation	8/65	126/18670	1.2578e-08	4.25532e-07	1.98005e-07	MAP3K10/AKT1/PRKCA/MAPK8/ROCK2/CLK1/MAPK1/MAP3K12	8
BP	GO:0071375	cellular response to peptide hormone stimulus	11/65	321/18670	1.28105e-08	4.28582e-07	1.99424e-07	AKT1/MDM2/SRC/PTK2/CA2/PIK3CA/ROCK2/LYN/PARP1/IGF1R/IL1B	11
BP	GO:2001233	regulation of apoptotic signaling pathway	12/65	406/18670	1.35422e-08	4.48084e-07	2.08498e-07	MAPK9/AKT1/MDM2/SRC/MAPK8/ADORA2A/PARP1/MMP9/FGFR1/PTGS2/IL1B/TNF	12
BP	GO:0046209	nitric oxide metabolic process	7/65	82/18670	1.37694e-08	4.50649e-07	2.09692e-07	AKT1/TLR4/NOS1/ROCK2/PTGS2/IL1B/TNF	7
BP	GO:0046328	regulation of JNK cascade	9/65	185/18670	1.50264e-08	4.86501e-07	2.26374e-07	MAP3K10/AKT1/TLR4/EGFR/SYK/MAP3K12/IGF1R/IL1B/TNF	9
BP	GO:0043154	negative regulation of cysteine-type endopeptidase activity involved in apoptotic process	7/65	84/18670	1.63156e-08	5.2262e-07	2.43181e-07	AKT1/MDM2/XIAP/SRC/ADORA2A/MMP9/PTGS2	7
BP	GO:0071248	cellular response to metal ion	9/65	188/18670	1.72817e-08	5.4479e-07	2.53497e-07	MAPK9/AKT1/AKR1C3/MAPK8/EGFR/PARP1/MAPK1/MMP9/PTGS2	9
BP	GO:0071214	cellular response to abiotic stimulus	11/65	331/18670	1.757e-08	5.4479e-07	2.53497e-07	AKT1/TLR4/MDM2/MAPK8/EGFR/PARP1/MAPK14/SLC2A1/PTGS2/CASP1/IL1B	11
BP	GO:0104004	cellular response to environmental stimulus	11/65	331/18670	1.757e-08	5.4479e-07	2.53497e-07	AKT1/TLR4/MDM2/MAPK8/EGFR/PARP1/MAPK14/SLC2A1/PTGS2/CASP1/IL1B	11
BP	GO:2001057	reactive nitrogen species metabolic process	7/65	85/18670	1.77315e-08	5.4479e-07	2.53497e-07	AKT1/TLR4/NOS1/ROCK2/PTGS2/IL1B/TNF	7
BP	GO:0018210	peptidyl-threonine modification	8/65	134/18670	2.04183e-08	6.21004e-07	2.8896e-07	MAP3K10/AKT1/PRKCA/MAPK8/ROCK2/CLK1/MAPK1/MAP3K12	8
BP	GO:0034103	regulation of tissue remodeling	7/65	88/18670	2.26201e-08	6.81091e-07	3.16919e-07	SRC/PRKCA/CA2/EGFR/ROCK2/SYK/IL18	7
BP	GO:0001101	response to acid chemical	11/65	343/18670	2.53221e-08	7.54899e-07	3.51263e-07	AKT1/SRC/AKR1C3/SCD/PDGFRB/MMP2/PTGES/EGFR/LYN/PTGS2/TNF	11
BP	GO:0048608	reproductive structure development	12/65	431/18670	2.62052e-08	7.73566e-07	3.59949e-07	CYP19A1/AKT1/SRC/AKR1C3/CTSB/PTK2/PDGFRB/EGFR/ESR1/MAPK1/MAPK14/PTGS2	12
BP	GO:0061458	reproductive system development	12/65	434/18670	2.82837e-08	8.26817e-07	3.84728e-07	CYP19A1/AKT1/SRC/AKR1C3/CTSB/PTK2/PDGFRB/EGFR/ESR1/MAPK1/MAPK14/PTGS2	12
BP	GO:2000117	negative regulation of cysteine-type endopeptidase activity	7/65	92/18670	3.08769e-08	8.93947e-07	4.15964e-07	AKT1/MDM2/XIAP/SRC/ADORA2A/MMP9/PTGS2	7
BP	GO:0006636	unsaturated fatty acid biosynthetic process	6/65	54/18670	3.18654e-08	8.96641e-07	4.17217e-07	ALOX5/AKR1C3/SCD/PTGES/PTGS2/IL1B	6
BP	GO:1904645	response to amyloid-beta	6/65	54/18670	3.18654e-08	8.96641e-07	4.17217e-07	TLR4/ADRB2/MMP2/PARP1/MMP9/IGF1R	6
BP	GO:0060249	anatomical structure homeostasis	12/65	439/18670	3.20788e-08	8.96641e-07	4.17217e-07	TLR4/SRC/PRKCA/ADRB2/CA2/CCNE2/EGFR/PARP1/SYK/CCNE1/MAPK1/PTGS2	12
BP	GO:0038127	ERBB signaling pathway	8/65	142/18670	3.21612e-08	8.96641e-07	4.17217e-07	AKT1/SRC/PRKCA/PTK2/EGFR/PIK3CA/MAPK1/MMP9	8
BP	GO:0002573	myeloid leukocyte differentiation	9/65	204/18670	3.50503e-08	9.68224e-07	4.50526e-07	TLR4/SRC/PRKCA/CA2/LYN/PARP1/MAPK14/MMP9/TNF	9
BP	GO:0001505	regulation of neurotransmitter levels	11/65	355/18670	3.59912e-08	9.85177e-07	4.58414e-07	AKT1/TLR4/NOS1/PER2/ADORA2A/SLC18A2/ROCK2/SLC22A2/PTGS2/IL1B/TNF	11
BP	GO:0030522	intracellular receptor signaling pathway	10/65	278/18670	3.96693e-08	1.07409e-06	4.99786e-07	TLR4/XIAP/SRC/AKR1C3/NR1I2/PARP1/ESR1/CDK7/CCNE1/NFKBIA	10
BP	GO:0045834	positive regulation of lipid metabolic process	8/65	146/18670	3.99529e-08	1.07409e-06	4.99786e-07	AKT1/SRC/PTK2/PDGFRB/LYN/PTGS2/IL1B/TNF	8
BP	GO:0006909	phagocytosis	11/65	369/18670	5.33653e-08	1.42197e-06	6.6166e-07	TLR4/SRC/PTK2/ADORA2A/PIK3CA/LYN/SYK/MAPK1/MET/IL1B/TNF	11
BP	GO:0000187	activation of MAPK activity	8/65	152/18670	5.46738e-08	1.44406e-06	6.71937e-07	MAP3K10/TLR4/SYK/MAPK1/MAPK14/MAP3K12/IL1B/TNF	8
BP	GO:0042133	neurotransmitter metabolic process	8/65	153/18670	5.75334e-08	1.50637e-06	7.00933e-07	AKT1/TLR4/NOS1/ROCK2/SLC22A2/PTGS2/IL1B/TNF	8
BP	GO:1901889	negative regulation of cell junction assembly	5/65	30/18670	5.82622e-08	1.51231e-06	7.03693e-07	SRC/ACE/PTK2/ROCK2/TNF	5
BP	GO:1903426	regulation of reactive oxygen species biosynthetic process	7/65	101/18670	5.91528e-08	1.5223e-06	7.08343e-07	AKT1/TLR4/SLC18A2/ROCK2/PTGS2/IL1B/TNF	7
BP	GO:0045453	bone resorption	6/65	62/18670	7.42192e-08	1.89385e-06	8.81229e-07	SRC/PRKCA/ADRB2/CA2/EGFR/SYK	6
BP	GO:0006631	fatty acid metabolic process	11/65	383/18670	7.78469e-08	1.96972e-06	9.16535e-07	AKT1/ALOX5/AKR1C3/SCD/PTGES/PER2/MAPK14/CYP2C19/PTGS2/CYP2C9/IL1B	11
BP	GO:0045787	positive regulation of cell cycle	11/65	389/18670	9.10923e-08	2.28566e-06	1.06354e-06	AKT1/MDM2/SRC/PRKCA/PDGFRB/EGFR/ROCK2/CCNE1/FGFR1/CDK2/IL1B	11
BP	GO:0045931	positive regulation of mitotic cell cycle	8/65	163/18670	9.39931e-08	2.33895e-06	1.08834e-06	AKT1/MDM2/PRKCA/PDGFRB/EGFR/CCNE1/FGFR1/IL1B	8
BP	GO:0045428	regulation of nitric oxide biosynthetic process	6/65	66/18670	1.08512e-07	2.67811e-06	1.24616e-06	AKT1/TLR4/ROCK2/PTGS2/IL1B/TNF	6
BP	GO:0031667	response to nutrient levels	12/65	499/18670	1.29535e-07	3.15877e-06	1.46981e-06	AKT1/MDM2/SRC/AKR1C3/ADRB2/MAPK8/EGFR/MAPK1/SLC2A1/HSD11B2/PTGS2/IL1B	12
BP	GO:1903532	positive regulation of secretion by cell	11/65	403/18670	1.30086e-07	3.15877e-06	1.46981e-06	CYP19A1/TLR4/SRC/EGFR/ADORA2A/SYK/MAPK14/FGFR1/CASP1/IL1B/TNF	11
BP	GO:0010634	positive regulation of epithelial cell migration	8/65	171/18670	1.3605e-07	3.27717e-06	1.5249e-06	AKT1/SRC/PRKCA/ROCK2/MMP9/MET/FGFR1/PTGS2	8
BP	GO:0021782	glial cell development	7/65	116/18670	1.53941e-07	3.6666e-06	1.70611e-06	AKT1/TLR4/EGFR/ADORA2A/LYN/IL1B/TNF	7
BP	GO:0019216	regulation of lipid metabolic process	11/65	410/18670	1.54652e-07	3.6666e-06	1.70611e-06	AKT1/SRC/AKR1C3/SCD/PTK2/PDGFRB/LYN/CYP51A1/PTGS2/IL1B/TNF	11
BP	GO:0031334	positive regulation of protein-containing complex assembly	9/65	244/18670	1.62271e-07	3.81717e-06	1.77617e-06	MAPK9/TLR4/MMP1/SRC/PARP1/SYK/ESR1/MET/TNF	9
BP	GO:0034405	response to fluid shear stress	5/65	37/18670	1.749e-07	4.08236e-06	1.89957e-06	AKT1/SRC/PDGFRB/CA2/PTGS2	5
BP	GO:1900182	positive regulation of protein localization to nucleus	6/65	74/18670	2.16496e-07	5.01439e-06	2.33325e-06	AKT1/SRC/PARP1/MAPK1/MAPK14/PTGS2	6
BP	GO:0051047	positive regulation of secretion	11/65	428/18670	2.37735e-07	5.46427e-06	2.54259e-06	CYP19A1/TLR4/SRC/EGFR/ADORA2A/SYK/MAPK14/FGFR1/CASP1/IL1B/TNF	11
BP	GO:0045124	regulation of bone resorption	5/65	40/18670	2.61906e-07	5.97424e-06	2.77988e-06	SRC/PRKCA/CA2/EGFR/SYK	5
BP	GO:0035690	cellular response to drug	11/65	433/18670	2.66928e-07	6.04301e-06	2.81188e-06	MDM2/CBX8/SRC/EGFR/ROCK2/MAPK1/MET/CDK2/PTGS2/IL1B/TNF	11
BP	GO:0048732	gland development	11/65	434/18670	2.73134e-07	6.13736e-06	2.85579e-06	CYP19A1/AKT1/SRC/EGFR/PIK3CA/ESR1/MAPK1/MET/FGFR1/CAPN1/TNF	11
BP	GO:0034504	protein localization to nucleus	9/65	262/18670	2.96282e-07	6.58621e-06	3.06464e-06	AKT1/MDM2/SRC/PARP1/SYK/MAPK1/MAPK14/PTGS2/NFKBIA	9
BP	GO:0150077	regulation of neuroinflammatory response	5/65	41/18670	2.97484e-07	6.58621e-06	3.06464e-06	IL18/MMP9/PTGS2/IL1B/TNF	5
BP	GO:0031649	heat generation	4/65	17/18670	3.07745e-07	6.76365e-06	3.1472e-06	ADRB2/PTGS2/IL1B/TNF	4
BP	GO:0051054	positive regulation of DNA metabolic process	8/65	191/18670	3.1768e-07	6.93142e-06	3.22527e-06	AKT1/CBX8/SRC/PDGFRB/EGFR/PARP1/MAPK1/CDK2	8
BP	GO:0010631	epithelial cell migration	10/65	352/18670	3.56148e-07	7.71032e-06	3.5877e-06	AKT1/SRC/PRKCA/PTK2/PIK3CA/ROCK2/MMP9/MET/FGFR1/PTGS2	10
BP	GO:0050714	positive regulation of protein secretion	9/65	268/18670	3.585e-07	7.71032e-06	3.5877e-06	TLR4/SRC/EGFR/ADORA2A/SYK/MAPK14/CASP1/IL1B/TNF	9
BP	GO:0048708	astrocyte differentiation	6/65	81/18670	3.72149e-07	7.9471e-06	3.69788e-06	TLR4/EGFR/ADORA2A/MAPK1/IL1B/TNF	6
BP	GO:0045429	positive regulation of nitric oxide biosynthetic process	5/65	43/18670	3.80075e-07	8.05919e-06	3.75003e-06	AKT1/TLR4/PTGS2/IL1B/TNF	5
BP	GO:0090132	epithelium migration	10/65	355/18670	3.84981e-07	8.08855e-06	3.76369e-06	AKT1/SRC/PRKCA/PTK2/PIK3CA/ROCK2/MMP9/MET/FGFR1/PTGS2	10
BP	GO:0006694	steroid biosynthetic process	8/65	196/18670	3.86832e-07	8.08855e-06	3.76369e-06	CYP19A1/AKR1C3/SCD/HSD11B1/CYP51A1/HSD11B2/IL1B/TNF	8
BP	GO:0045780	positive regulation of bone resorption	4/65	18/18670	3.94639e-07	8.13874e-06	3.78705e-06	PRKCA/CA2/EGFR/SYK	4
BP	GO:0046852	positive regulation of bone remodeling	4/65	18/18670	3.94639e-07	8.13874e-06	3.78705e-06	PRKCA/CA2/EGFR/SYK	4
BP	GO:0032868	response to insulin	9/65	272/18670	4.06023e-07	8.31657e-06	3.86979e-06	AKT1/SRC/PIK3CA/LYN/PARP1/SLC2A1/IGF1R/HSD11B2/IL1B	9
BP	GO:0014002	astrocyte development	5/65	44/18670	4.27655e-07	8.64207e-06	4.02126e-06	TLR4/EGFR/ADORA2A/IL1B/TNF	5
BP	GO:1904407	positive regulation of nitric oxide metabolic process	5/65	44/18670	4.27655e-07	8.64207e-06	4.02126e-06	AKT1/TLR4/PTGS2/IL1B/TNF	5
BP	GO:0090130	tissue migration	10/65	361/18670	4.48856e-07	9.01004e-06	4.19248e-06	AKT1/SRC/PRKCA/PTK2/PIK3CA/ROCK2/MMP9/MET/FGFR1/PTGS2	10
BP	GO:0035265	organ growth	8/65	204/18670	5.24255e-07	1.0399e-05	4.83879e-06	CYP19A1/AKT1/PTK2/PDGFRB/ESR1/MAPK1/MAPK14/FGFR1	8
BP	GO:0050715	positive regulation of cytokine secretion	7/65	139/18670	5.29075e-07	1.0399e-05	4.83879e-06	TLR4/SRC/SYK/MAPK14/CASP1/IL1B/TNF	7
BP	GO:0042446	hormone biosynthetic process	6/65	86/18670	5.31867e-07	1.0399e-05	4.83879e-06	CYP19A1/AKR1C3/HSD11B1/HSD11B2/IL1B/TNF	6
BP	GO:0048013	ephrin receptor signaling pathway	6/65	86/18670	5.31867e-07	1.0399e-05	4.83879e-06	SRC/PTK2/MMP2/ROCK2/LYN/MMP9	6
BP	GO:0051098	regulation of binding	10/65	373/18670	6.05047e-07	1.17535e-05	5.46905e-06	AKT1/SRC/ADRB2/ACE/MAPK8/PER2/PARP1/MMP9/MET/NFKBIA	10
BP	GO:0106106	cold-induced thermogenesis	7/65	143/18670	6.41103e-07	1.22953e-05	5.72114e-06	TLR4/ADRB2/SCD/PER2/SYK/IL18/IGF1R	7
BP	GO:0120161	regulation of cold-induced thermogenesis	7/65	143/18670	6.41103e-07	1.22953e-05	5.72114e-06	TLR4/ADRB2/SCD/PER2/SYK/IL18/IGF1R	7
BP	GO:0050707	regulation of cytokine secretion	8/65	210/18670	6.5298e-07	1.24064e-05	5.77283e-06	TLR4/SRC/LYN/SYK/MAPK14/CASP1/IL1B/TNF	8
BP	GO:0002793	positive regulation of peptide secretion	9/65	288/18670	6.55136e-07	1.24064e-05	5.77283e-06	TLR4/SRC/EGFR/ADORA2A/SYK/MAPK14/CASP1/IL1B/TNF	9
BP	GO:0046850	regulation of bone remodeling	5/65	48/18670	6.67095e-07	1.25539e-05	5.84147e-06	SRC/PRKCA/CA2/EGFR/SYK	5
BP	GO:0046849	bone remodeling	6/65	90/18670	6.96742e-07	1.30304e-05	6.06318e-06	SRC/PRKCA/ADRB2/CA2/EGFR/SYK	6
BP	GO:0010632	regulation of epithelial cell migration	9/65	291/18670	7.14273e-07	1.32758e-05	6.17737e-06	AKT1/SRC/PRKCA/PTK2/ROCK2/MMP9/MET/FGFR1/PTGS2	9
BP	GO:0031349	positive regulation of defense response	10/65	384/18670	7.88142e-07	1.45589e-05	6.77441e-06	TLR4/SRC/EGFR/LYN/SYK/IL18/PTGS2/NFKBIA/IL1B/TNF	10
BP	GO:0010001	glial cell differentiation	8/65	218/18670	8.65973e-07	1.57905e-05	7.3475e-06	AKT1/TLR4/EGFR/ADORA2A/LYN/MAPK1/IL1B/TNF	8
BP	GO:1903039	positive regulation of leukocyte cell-cell adhesion	8/65	218/18670	8.65973e-07	1.57905e-05	7.3475e-06	AKT1/SRC/PIK3CA/LYN/SYK/IL18/IL1B/TNF	8
BP	GO:0090068	positive regulation of cell cycle process	9/65	298/18670	8.70549e-07	1.57905e-05	7.3475e-06	AKT1/MDM2/PDGFRB/EGFR/ROCK2/CCNE1/FGFR1/CDK2/IL1B	9
BP	GO:0019369	arachidonic acid metabolic process	5/65	51/18670	9.07843e-07	1.63684e-05	7.61639e-06	AKR1C3/PTGES/CYP2C19/PTGS2/CYP2C9	5
BP	GO:0001890	placenta development	7/65	152/18670	9.67665e-07	1.73431e-05	8.06994e-06	AKT1/CTSB/PTK2/EGFR/MAPK1/MAPK14/PTGS2	7
BP	GO:0070482	response to oxygen levels	10/65	394/18670	9.9496e-07	1.77268e-05	8.24847e-06	AKT1/MDM2/SRC/NOS1/PDGFRB/MMP2/ROCK2/SLC2A1/HSD11B2/PTGS2	10
BP	GO:0030168	platelet activation	7/65	153/18670	1.0113e-06	1.78072e-05	8.28589e-06	TLR4/SRC/PRKCA/PIK3CA/LYN/SYK/MAPK1	7
BP	GO:0050729	positive regulation of inflammatory response	7/65	153/18670	1.0113e-06	1.78072e-05	8.28589e-06	TLR4/EGFR/IL18/PTGS2/NFKBIA/IL1B/TNF	7
BP	GO:0048010	vascular endothelial growth factor receptor signaling pathway	6/65	96/18670	1.02069e-06	1.78679e-05	8.31415e-06	SRC/PTK2/PIK3CA/ROCK2/MAPK14/IL1B	6
BP	GO:1903037	regulation of leukocyte cell-cell adhesion	9/65	304/18670	1.02725e-06	1.7879e-05	8.31929e-06	AKT1/SRC/ADORA2A/PIK3CA/LYN/SYK/IL18/IL1B/TNF	9
BP	GO:1990845	adaptive thermogenesis	7/65	154/18670	1.05658e-06	1.82836e-05	8.50759e-06	TLR4/ADRB2/SCD/PER2/SYK/IL18/IGF1R	7
BP	GO:0120162	positive regulation of cold-induced thermogenesis	6/65	97/18670	1.08504e-06	1.86689e-05	8.68684e-06	ADRB2/SCD/PER2/SYK/IL18/IGF1R	6
BP	GO:0009895	negative regulation of catabolic process	9/65	308/18670	1.1448e-06	1.94745e-05	9.06169e-06	AKT1/PTK2/EGFR/PIK3CA/CYP51A1/MAPK14/MET/IL1B/TNF	9
BP	GO:0046879	hormone secretion	9/65	308/18670	1.1448e-06	1.94745e-05	9.06169e-06	CYP19A1/PRKCA/PER2/EGFR/LYN/SLC2A1/FGFR1/IL1B/TNF	9
BP	GO:0001894	tissue homeostasis	8/65	229/18670	1.25388e-06	2.12103e-05	9.86939e-06	TLR4/SRC/PRKCA/ADRB2/CA2/EGFR/SYK/PTGS2	8
BP	GO:0042738	exogenous drug catabolic process	4/65	24/18670	1.34907e-06	2.2693e-05	1.05593e-05	NOS1/NR1I2/CYP2C19/CYP2C9	4
BP	GO:0009914	hormone transport	9/65	317/18670	1.45258e-06	2.42651e-05	1.12908e-05	CYP19A1/PRKCA/PER2/EGFR/LYN/SLC2A1/FGFR1/IL1B/TNF	9
BP	GO:0000079	regulation of cyclin-dependent protein serine/threonine kinase activity	6/65	102/18670	1.45864e-06	2.42651e-05	1.12908e-05	AKT1/SRC/CCNE2/EGFR/CDK7/CCNE1	6
BP	GO:0031960	response to corticosteroid	7/65	162/18670	1.4839e-06	2.45496e-05	1.14232e-05	SRC/AKR1C3/EGFR/PARP1/HSD11B2/PTGS2/TNF	7
BP	GO:1903428	positive regulation of reactive oxygen species biosynthetic process	5/65	57/18670	1.5924e-06	2.62006e-05	1.21914e-05	AKT1/TLR4/PTGS2/IL1B/TNF	5
BP	GO:0006633	fatty acid biosynthetic process	7/65	164/18670	1.61082e-06	2.62878e-05	1.2232e-05	ALOX5/AKR1C3/SCD/PTGES/PTGS2/CYP2C9/IL1B	7
BP	GO:0072330	monocarboxylic acid biosynthetic process	8/65	237/18670	1.62151e-06	2.62878e-05	1.2232e-05	ALOX5/AKR1C3/SCD/PTGES/PER2/PTGS2/CYP2C9/IL1B	8
BP	GO:0030099	myeloid cell differentiation	10/65	416/18670	1.62389e-06	2.62878e-05	1.2232e-05	TLR4/SRC/PRKCA/CA2/LYN/PARP1/MAPK14/MMP9/NFKBIA/TNF	10
BP	GO:0033138	positive regulation of peptidyl-serine phosphorylation	6/65	105/18670	1.7292e-06	2.78352e-05	1.2952e-05	AKT1/NOS1/EGFR/PIK3CA/PTGS2/TNF	6
BP	GO:0019229	regulation of vasoconstriction	5/65	58/18670	1.73797e-06	2.78352e-05	1.2952e-05	AKT1/ACE/PER2/EGFR/PTGS2	5
BP	GO:0050663	cytokine secretion	8/65	240/18670	1.78126e-06	2.83776e-05	1.32044e-05	TLR4/SRC/LYN/SYK/MAPK14/CASP1/IL1B/TNF	8
BP	GO:1904029	regulation of cyclin-dependent protein kinase activity	6/65	106/18670	1.82799e-06	2.89655e-05	1.3478e-05	AKT1/SRC/CCNE2/EGFR/CDK7/CCNE1	6
BP	GO:0038093	Fc receptor signaling pathway	8/65	241/18670	1.8374e-06	2.89655e-05	1.3478e-05	MAPK9/SRC/PTK2/MAPK8/PIK3CA/LYN/SYK/MAPK1	8
BP	GO:0050806	positive regulation of synaptic transmission	7/65	168/18670	1.89205e-06	2.95454e-05	1.37478e-05	ADRB2/CA2/EGFR/ADORA2A/MAPK1/PTGS2/TNF	7
BP	GO:0032890	regulation of organic acid transport	5/65	59/18670	1.89381e-06	2.95454e-05	1.37478e-05	AKT1/PER2/ADORA2A/SYK/IL1B	5
BP	GO:0051100	negative regulation of binding	7/65	169/18670	1.96843e-06	3.05513e-05	1.42159e-05	AKT1/ADRB2/ACE/MAPK8/PER2/MET/NFKBIA	7
BP	GO:0043254	regulation of protein-containing complex assembly	10/65	429/18670	2.13964e-06	3.28696e-05	1.52946e-05	GBA2/MAPK9/TLR4/MMP1/SRC/PARP1/SYK/ESR1/MET/TNF	10
BP	GO:0062012	regulation of small molecule metabolic process	10/65	429/18670	2.13964e-06	3.28696e-05	1.52946e-05	AKT1/SRC/AKR1C3/NOS1/SCD/PARP1/CYP51A1/PTGS2/IL1B/TNF	10
BP	GO:0001676	long-chain fatty acid metabolic process	6/65	109/18670	2.15238e-06	3.28975e-05	1.53076e-05	ALOX5/AKR1C3/PTGES/CYP2C19/PTGS2/CYP2C9	6
BP	GO:0048143	astrocyte activation	4/65	27/18670	2.21073e-06	3.36187e-05	1.56432e-05	EGFR/ADORA2A/IL1B/TNF	4
BP	GO:0071383	cellular response to steroid hormone stimulus	8/65	248/18670	2.27429e-06	3.44116e-05	1.60121e-05	SRC/AKR1C3/NR1I2/EGFR/PARP1/ESR1/CDK7/CCNE1	8
BP	GO:0070304	positive regulation of stress-activated protein kinase signaling cascade	7/65	173/18670	2.3003e-06	3.4631e-05	1.61142e-05	MAP3K10/TLR4/LYN/SYK/MAP3K12/IL1B/TNF	7
BP	GO:0007596	blood coagulation	9/65	336/18670	2.34449e-06	3.51207e-05	1.6342e-05	TLR4/F3/SRC/PRKCA/ADORA2A/PIK3CA/LYN/SYK/MAPK1	9
BP	GO:0007159	leukocyte cell-cell adhesion	9/65	337/18670	2.40227e-06	3.58081e-05	1.66619e-05	AKT1/SRC/ADORA2A/PIK3CA/LYN/SYK/IL18/IL1B/TNF	9
BP	GO:0046824	positive regulation of nucleocytoplasmic transport	5/65	62/18670	2.42826e-06	3.60172e-05	1.67592e-05	MDM2/MAPK1/MAPK14/PTGS2/IL1B	5
BP	GO:0001516	prostaglandin biosynthetic process	4/65	28/18670	2.57245e-06	3.76002e-05	1.74958e-05	AKR1C3/PTGES/PTGS2/IL1B	4
BP	GO:0046457	prostanoid biosynthetic process	4/65	28/18670	2.57245e-06	3.76002e-05	1.74958e-05	AKR1C3/PTGES/PTGS2/IL1B	4
BP	GO:1990776	response to angiotensin	4/65	28/18670	2.57245e-06	3.76002e-05	1.74958e-05	SRC/CA2/ROCK2/PTGS2	4
BP	GO:0007599	hemostasis	9/65	341/18670	2.64587e-06	3.84866e-05	1.79082e-05	TLR4/F3/SRC/PRKCA/ADORA2A/PIK3CA/LYN/SYK/MAPK1	9
BP	GO:0050817	coagulation	9/65	342/18670	2.71e-06	3.92298e-05	1.82541e-05	TLR4/F3/SRC/PRKCA/ADORA2A/PIK3CA/LYN/SYK/MAPK1	9
BP	GO:0022409	positive regulation of cell-cell adhesion	8/65	255/18670	2.79666e-06	4.02906e-05	1.87477e-05	AKT1/SRC/PIK3CA/LYN/SYK/IL18/IL1B/TNF	8
BP	GO:0060135	maternal process involved in female pregnancy	5/65	64/18670	2.84584e-06	4.08039e-05	1.89865e-05	AKT1/CTSB/ESR1/MAPK1/PTGS2	5
BP	GO:0032963	collagen metabolic process	6/65	115/18670	2.94245e-06	4.19892e-05	1.95381e-05	CBX8/MMP1/CTSB/PDGFRB/MMP2/MMP9	6
BP	GO:1900180	regulation of protein localization to nucleus	6/65	116/18670	3.09455e-06	4.39514e-05	2.04511e-05	AKT1/SRC/PARP1/MAPK1/MAPK14/PTGS2	6
BP	GO:1901222	regulation of NIK/NF-kappaB signaling	6/65	117/18670	3.253e-06	4.59849e-05	2.13973e-05	TLR4/EGFR/IL18/NFKBIA/IL1B/TNF	6
BP	GO:0038061	NIK/NF-kappaB signaling	7/65	183/18670	3.33997e-06	4.69163e-05	2.18307e-05	AKT1/TLR4/EGFR/IL18/NFKBIA/IL1B/TNF	7
BP	GO:0051052	regulation of DNA metabolic process	9/65	351/18670	3.35005e-06	4.69163e-05	2.18307e-05	AKT1/CBX8/SRC/PDGFRB/EGFR/PIK3CA/PARP1/MAPK1/CDK2	9
BP	GO:0046883	regulation of hormone secretion	8/65	262/18670	3.41774e-06	4.76426e-05	2.21687e-05	CYP19A1/PRKCA/PER2/EGFR/SLC2A1/FGFR1/IL1B/TNF	8
BP	GO:0007173	epidermal growth factor receptor signaling pathway	6/65	119/18670	3.58974e-06	4.98097e-05	2.3177e-05	AKT1/SRC/PTK2/EGFR/PIK3CA/MMP9	6
BP	GO:0046394	carboxylic acid biosynthetic process	9/65	355/18670	3.67387e-06	5.07433e-05	2.36114e-05	ALOX5/AKR1C3/SCD/PTGES/PER2/SYK/PTGS2/CYP2C9/IL1B	9
BP	GO:0016053	organic acid biosynthetic process	9/65	356/18670	3.75891e-06	5.15763e-05	2.39991e-05	ALOX5/AKR1C3/SCD/PTGES/PER2/SYK/PTGS2/CYP2C9/IL1B	9
BP	GO:0022612	gland morphogenesis	6/65	120/18670	3.76845e-06	5.15763e-05	2.39991e-05	SRC/EGFR/ESR1/FGFR1/CAPN1/TNF	6
BP	GO:0010543	regulation of platelet activation	4/65	31/18670	3.92234e-06	5.34397e-05	2.48661e-05	TLR4/PRKCA/LYN/SYK	4
BP	GO:0001666	response to hypoxia	9/65	359/18670	4.02429e-06	5.45816e-05	2.53975e-05	AKT1/MDM2/SRC/NOS1/MMP2/ROCK2/SLC2A1/HSD11B2/PTGS2	9
BP	GO:0001667	ameboidal-type cell migration	10/65	462/18670	4.13644e-06	5.5815e-05	2.59714e-05	AKT1/SRC/PRKCA/PTK2/PIK3CA/ROCK2/MMP9/MET/FGFR1/PTGS2	10
BP	GO:0007249	I-kappaB kinase/NF-kappaB signaling	8/65	269/18670	4.1523e-06	5.5815e-05	2.59714e-05	AKT1/TLR4/ROCK2/ESR1/NFKBIA/CASP1/IL1B/TNF	8
BP	GO:0051346	negative regulation of hydrolase activity	10/65	463/18670	4.2163e-06	5.64234e-05	2.62545e-05	AKT1/MDM2/XIAP/SRC/NOS1/ADORA2A/ROCK2/MMP9/PTGS2/TNF	10
BP	GO:0001819	positive regulation of cytokine production	10/65	464/18670	4.2975e-06	5.72556e-05	2.66417e-05	TLR4/SRC/ROCK2/SYK/IL18/MAPK14/PTGS2/CASP1/IL1B/TNF	10
BP	GO:0038128	ERBB2 signaling pathway	4/65	32/18670	4.47098e-06	5.90444e-05	2.7474e-05	SRC/PRKCA/EGFR/PIK3CA	4
BP	GO:0043552	positive regulation of phosphatidylinositol 3-kinase activity	4/65	32/18670	4.47098e-06	5.90444e-05	2.7474e-05	SRC/PTK2/PDGFRB/LYN	4
BP	GO:0001660	fever generation	3/65	10/18670	4.74977e-06	6.22553e-05	2.89681e-05	PTGS2/IL1B/TNF	3
BP	GO:0043542	endothelial cell migration	8/65	274/18670	4.75547e-06	6.22553e-05	2.89681e-05	AKT1/PRKCA/PTK2/PIK3CA/ROCK2/MET/FGFR1/PTGS2	8
BP	GO:0002532	production of molecular mediator involved in inflammatory response	5/65	72/18670	5.11167e-06	6.6423e-05	3.09074e-05	TLR4/ALOX5/LYN/SYK/MAPK14	5
BP	GO:0032386	regulation of intracellular transport	9/65	370/18670	5.14001e-06	6.6423e-05	3.09074e-05	MDM2/SRC/MAPK8/LYN/SYK/MAPK1/MAPK14/PTGS2/IL1B	9
BP	GO:0036293	response to decreased oxygen levels	9/65	370/18670	5.14001e-06	6.6423e-05	3.09074e-05	AKT1/MDM2/SRC/NOS1/MMP2/ROCK2/SLC2A1/HSD11B2/PTGS2	9
BP	GO:1903706	regulation of hemopoiesis	10/65	475/18670	5.28445e-06	6.79978e-05	3.16402e-05	TLR4/PRKCA/ACE/CA2/LYN/SYK/IL18/MAPK14/NFKBIA/TNF	10
BP	GO:0010952	positive regulation of peptidase activity	7/65	197/18670	5.4314e-06	6.95634e-05	3.23686e-05	F3/ROCK2/LYN/SYK/MAPK14/CASP1/TNF	7
BP	GO:0043627	response to estrogen	5/65	73/18670	5.47286e-06	6.95634e-05	3.23686e-05	MDM2/PDGFRB/CA2/ESR1/MAPK1	5
BP	GO:0010595	positive regulation of endothelial cell migration	6/65	128/18670	5.47543e-06	6.95634e-05	3.23686e-05	AKT1/PRKCA/ROCK2/MET/FGFR1/PTGS2	6
BP	GO:0046890	regulation of lipid biosynthetic process	7/65	198/18670	5.61514e-06	7.10386e-05	3.30551e-05	AKT1/AKR1C3/SCD/CYP51A1/PTGS2/IL1B/TNF	7
BP	GO:0043276	anoikis	4/65	34/18670	5.73597e-06	7.22636e-05	3.36251e-05	AKT1/SRC/PTK2/PIK3CA	4
BP	GO:0050870	positive regulation of T cell activation	7/65	202/18670	6.40272e-06	8.00641e-05	3.72547e-05	AKT1/SRC/PIK3CA/LYN/SYK/IL18/IL1B	7
BP	GO:0001893	maternal placenta development	4/65	35/18670	6.45919e-06	8.00641e-05	3.72547e-05	AKT1/CTSB/MAPK1/PTGS2	4
BP	GO:0019371	cyclooxygenase pathway	3/65	11/18670	6.51468e-06	8.00641e-05	3.72547e-05	AKR1C3/PTGES/PTGS2	3
BP	GO:0031652	positive regulation of heat generation	3/65	11/18670	6.51468e-06	8.00641e-05	3.72547e-05	PTGS2/IL1B/TNF	3
BP	GO:0070673	response to interleukin-18	3/65	11/18670	6.51468e-06	8.00641e-05	3.72547e-05	AKT1/ALOX5/IL18	3
BP	GO:0071803	positive regulation of podosome assembly	3/65	11/18670	6.51468e-06	8.00641e-05	3.72547e-05	MAPK9/SRC/TNF	3
BP	GO:0042310	vasoconstriction	5/65	76/18670	6.67773e-06	8.17343e-05	3.80319e-05	AKT1/ACE/PER2/EGFR/PTGS2	5
BP	GO:1901224	positive regulation of NIK/NF-kappaB signaling	5/65	77/18670	7.12237e-06	8.68237e-05	4.04001e-05	TLR4/EGFR/IL18/IL1B/TNF	5
BP	GO:0042063	gliogenesis	8/65	290/18670	7.20968e-06	8.75336e-05	4.07304e-05	AKT1/TLR4/EGFR/ADORA2A/LYN/MAPK1/IL1B/TNF	8
BP	GO:0090218	positive regulation of lipid kinase activity	4/65	36/18670	7.24763e-06	8.76411e-05	4.07804e-05	SRC/PTK2/PDGFRB/LYN	4
BP	GO:0002064	epithelial cell development	7/65	207/18670	7.51445e-06	9.0504e-05	4.21125e-05	ROCK2/ESR1/ROS1/MET/FGFR1/IL1B/TNF	7
BP	GO:0010827	regulation of glucose transmembrane transport	5/65	78/18670	7.58987e-06	9.10482e-05	4.23657e-05	AKT1/MAPK14/SLC2A1/IL1B/TNF	5
BP	GO:0071229	cellular response to acid chemical	7/65	209/18670	8.0019e-06	9.56101e-05	4.44885e-05	AKT1/SRC/AKR1C3/MMP2/EGFR/LYN/TNF	7
BP	GO:0030193	regulation of blood coagulation	5/65	79/18670	8.08104e-06	9.6174e-05	4.47508e-05	TLR4/F3/PRKCA/LYN/SYK	5
BP	GO:0050900	leukocyte migration	10/65	499/18670	8.14304e-06	9.64449e-05	4.48769e-05	CYP19A1/AKT1/MMP1/SRC/PIK3CA/LYN/SYK/MAPK14/IL1B/TNF	10
BP	GO:0048511	rhythmic process	8/65	295/18670	8.16787e-06	9.64449e-05	4.48769e-05	MAPK9/SRC/MAPK8/PER2/EGFR/ADORA2A/ROCK2/ESR1	8
BP	GO:0050867	positive regulation of cell activation	9/65	394/18670	8.52792e-06	0.000100303	4.66721e-05	AKT1/TLR4/SRC/PDGFRB/PIK3CA/LYN/SYK/IL18/IL1B	9
BP	GO:1900046	regulation of hemostasis	5/65	80/18670	8.59674e-06	0.000100719	4.68657e-05	TLR4/F3/PRKCA/LYN/SYK	5
BP	GO:0045416	positive regulation of interleukin-8 biosynthetic process	3/65	12/18670	8.66462e-06	0.000101121	4.70527e-05	TLR4/SYK/TNF	3
BP	GO:0002433	immune response-regulating cell surface receptor signaling pathway involved in phagocytosis	6/65	139/18670	8.79928e-06	0.000101512	4.72347e-05	SRC/PTK2/PIK3CA/LYN/SYK/MAPK1	6
BP	GO:0033135	regulation of peptidyl-serine phosphorylation	6/65	139/18670	8.79928e-06	0.000101512	4.72347e-05	AKT1/NOS1/EGFR/PIK3CA/PTGS2/TNF	6
BP	GO:0038096	Fc-gamma receptor signaling pathway involved in phagocytosis	6/65	139/18670	8.79928e-06	0.000101512	4.72347e-05	SRC/PTK2/PIK3CA/LYN/SYK/MAPK1	6
BP	GO:0016572	histone phosphorylation	4/65	38/18670	9.03483e-06	0.000103832	4.8314e-05	PRKCA/MAP3K12/CDK2/IL1B	4
BP	GO:0046330	positive regulation of JNK cascade	6/65	140/18670	9.16841e-06	0.000104966	4.88419e-05	MAP3K10/TLR4/SYK/MAP3K12/IL1B/TNF	6
BP	GO:0001503	ossification	9/65	398/18670	9.24693e-06	0.000105464	4.90736e-05	AKT1/ADRB2/PTK2/MMP2/EGFR/MAPK1/MAPK14/PTGS2/TNF	9
BP	GO:0009411	response to UV	6/65	141/18670	9.54999e-06	0.000108102	5.03009e-05	AKT1/MDM2/MAPK8/EGFR/PARP1/PTGS2	6
BP	GO:0062013	positive regulation of small molecule metabolic process	6/65	141/18670	9.54999e-06	0.000108102	5.03009e-05	AKT1/SRC/NOS1/PTGS2/IL1B/TNF	6
BP	GO:0070374	positive regulation of ERK1 and ERK2 cascade	7/65	215/18670	9.62464e-06	0.000108538	5.05042e-05	TLR4/SRC/PRKCA/PDGFRB/EGFR/MAP3K12/TNF	7
BP	GO:0038094	Fc-gamma receptor signaling pathway	6/65	142/18670	9.94434e-06	0.000111725	5.19871e-05	SRC/PTK2/PIK3CA/LYN/SYK/MAPK1	6
BP	GO:0060326	cell chemotaxis	8/65	304/18670	1.01649e-05	0.000112749	5.24636e-05	CYP19A1/PDGFRB/LYN/SYK/MAPK14/MET/FGFR1/IL1B	8
BP	GO:0045785	positive regulation of cell adhesion	9/65	403/18670	1.02182e-05	0.000112749	5.24636e-05	AKT1/SRC/PRKCA/PIK3CA/LYN/SYK/IL18/IL1B/TNF	9
BP	GO:0016485	protein processing	7/65	217/18670	1.02227e-05	0.000112749	5.24636e-05	MDM2/XIAP/F3/SRC/ACE/PARP1/CASP1	7
BP	GO:0043393	regulation of protein binding	7/65	217/18670	1.02227e-05	0.000112749	5.24636e-05	AKT1/SRC/ADRB2/ACE/MAPK8/MMP9/MET	7
BP	GO:0050920	regulation of chemotaxis	7/65	217/18670	1.02227e-05	0.000112749	5.24636e-05	CYP19A1/F3/PDGFRB/LYN/MAPK14/MET/FGFR1	7
BP	GO:0006606	protein import into nucleus	6/65	143/18670	1.03518e-05	0.000113343	5.27396e-05	AKT1/SYK/MAPK1/MAPK14/PTGS2/NFKBIA	6
BP	GO:0030879	mammary gland development	6/65	143/18670	1.03518e-05	0.000113343	5.27396e-05	CYP19A1/AKT1/SRC/ESR1/MAPK1/CAPN1	6
BP	GO:0002699	positive regulation of immune effector process	7/65	219/18670	1.08513e-05	0.000117875	5.48487e-05	TLR4/LYN/SYK/IL18/MAPK14/IL1B/TNF	7
BP	GO:0002718	regulation of cytokine production involved in immune response	5/65	84/18670	1.09224e-05	0.000117875	5.48487e-05	TLR4/IL18/MAPK14/IL1B/TNF	5
BP	GO:0050818	regulation of coagulation	5/65	84/18670	1.09224e-05	0.000117875	5.48487e-05	TLR4/F3/PRKCA/LYN/SYK	5
BP	GO:0097756	negative regulation of blood vessel diameter	5/65	84/18670	1.09224e-05	0.000117875	5.48487e-05	AKT1/ACE/PER2/EGFR/PTGS2	5
BP	GO:0002431	Fc receptor mediated stimulatory signaling pathway	6/65	145/18670	1.12073e-05	0.000118707	5.52358e-05	SRC/PTK2/PIK3CA/LYN/SYK/MAPK1	6
BP	GO:0030656	regulation of vitamin metabolic process	3/65	13/18670	1.1236e-05	0.000118707	5.52358e-05	AKR1C3/IL1B/TNF	3
BP	GO:0031650	regulation of heat generation	3/65	13/18670	1.1236e-05	0.000118707	5.52358e-05	PTGS2/IL1B/TNF	3
BP	GO:0032725	positive regulation of granulocyte macrophage colony-stimulating factor production	3/65	13/18670	1.1236e-05	0.000118707	5.52358e-05	SYK/IL18/IL1B	3
BP	GO:1901550	regulation of endothelial cell development	3/65	13/18670	1.1236e-05	0.000118707	5.52358e-05	ROCK2/IL1B/TNF	3
BP	GO:1903140	regulation of establishment of endothelial barrier	3/65	13/18670	1.1236e-05	0.000118707	5.52358e-05	ROCK2/IL1B/TNF	3
BP	GO:0070542	response to fatty acid	5/65	86/18670	1.22556e-05	0.000128749	5.99084e-05	AKT1/SRC/AKR1C3/SCD/PTGS2	5
BP	GO:0034612	response to tumor necrosis factor	8/65	312/18670	1.2272e-05	0.000128749	5.99084e-05	AKT1/SYK/MAPK1/MAPK14/PTGS2/NFKBIA/CASP1/TNF	8
BP	GO:0050863	regulation of T cell activation	8/65	314/18670	1.28528e-05	0.000134374	6.2526e-05	AKT1/SRC/ADORA2A/PIK3CA/LYN/SYK/IL18/IL1B	8
BP	GO:0010613	positive regulation of cardiac muscle hypertrophy	4/65	42/18670	1.35577e-05	0.000141253	6.57266e-05	PRKCA/PTK2/ROCK2/PARP1	4
BP	GO:1900407	regulation of cellular response to oxidative stress	5/65	88/18670	1.37126e-05	0.000142375	6.62487e-05	AKT1/TLR4/PARP1/MET/TNF	5
BP	GO:0038166	angiotensin-activated signaling pathway	3/65	14/18670	1.42648e-05	0.000147599	6.86793e-05	SRC/CA2/ROCK2	3
BP	GO:0032602	chemokine production	5/65	89/18670	1.44901e-05	0.000148461	6.90804e-05	TLR4/SYK/IL18/IL1B/TNF	5
BP	GO:0010594	regulation of endothelial cell migration	7/65	229/18670	1.4496e-05	0.000148461	6.90804e-05	AKT1/PRKCA/PTK2/ROCK2/MET/FGFR1/PTGS2	7
BP	GO:0032388	positive regulation of intracellular transport	7/65	229/18670	1.4496e-05	0.000148461	6.90804e-05	MDM2/MAPK8/SYK/MAPK1/MAPK14/PTGS2/IL1B	7
BP	GO:0006692	prostanoid metabolic process	4/65	43/18670	1.49092e-05	0.00014965	6.9634e-05	AKR1C3/PTGES/PTGS2/IL1B	4
BP	GO:0006693	prostaglandin metabolic process	4/65	43/18670	1.49092e-05	0.00014965	6.9634e-05	AKR1C3/PTGES/PTGS2/IL1B	4
BP	GO:0010863	positive regulation of phospholipase C activity	4/65	43/18670	1.49092e-05	0.00014965	6.9634e-05	PDGFRB/EGFR/ESR1/FGFR1	4
BP	GO:0014742	positive regulation of muscle hypertrophy	4/65	43/18670	1.49092e-05	0.00014965	6.9634e-05	PRKCA/PTK2/ROCK2/PARP1	4
BP	GO:1904646	cellular response to amyloid-beta	4/65	43/18670	1.49092e-05	0.00014965	6.9634e-05	TLR4/ADRB2/PARP1/IGF1R	4
BP	GO:2001234	negative regulation of apoptotic signaling pathway	7/65	230/18670	1.49104e-05	0.00014965	6.9634e-05	AKT1/MDM2/SRC/MMP9/PTGS2/IL1B/TNF	7
BP	GO:1905952	regulation of lipid localization	6/65	156/18670	1.6996e-05	0.000170017	7.91108e-05	CYP19A1/AKT1/SYK/NFKBIA/IL1B/TNF	6
BP	GO:0032645	regulation of granulocyte macrophage colony-stimulating factor production	3/65	15/18670	1.77866e-05	0.000176169	8.19735e-05	SYK/IL18/IL1B	3
BP	GO:0045410	positive regulation of interleukin-6 biosynthetic process	3/65	15/18670	1.77866e-05	0.000176169	8.19735e-05	SYK/IL1B/TNF	3
BP	GO:0071801	regulation of podosome assembly	3/65	15/18670	1.77866e-05	0.000176169	8.19735e-05	MAPK9/SRC/TNF	3
BP	GO:1900274	regulation of phospholipase C activity	4/65	45/18670	1.79064e-05	0.000176623	8.21849e-05	PDGFRB/EGFR/ESR1/FGFR1	4
BP	GO:1901655	cellular response to ketone	5/65	93/18670	1.79498e-05	0.000176623	8.21849e-05	AKT1/SRC/AKR1C3/EGFR/ROCK2	5
BP	GO:0050804	modulation of chemical synaptic transmission	9/65	436/18670	1.90957e-05	0.000187287	8.71467e-05	SRC/ADRB2/CA2/EGFR/ADORA2A/MAPK1/PTGS2/IL1B/TNF	9
BP	GO:0099177	regulation of trans-synaptic signaling	9/65	437/18670	1.94441e-05	0.000190085	8.84489e-05	SRC/ADRB2/CA2/EGFR/ADORA2A/MAPK1/PTGS2/IL1B/TNF	9
BP	GO:0050810	regulation of steroid biosynthetic process	5/65	95/18670	1.99047e-05	0.000193958	9.02507e-05	AKR1C3/SCD/CYP51A1/IL1B/TNF	5
BP	GO:0051251	positive regulation of lymphocyte activation	8/65	334/18670	2.00536e-05	0.000194779	9.06329e-05	AKT1/TLR4/SRC/PIK3CA/LYN/SYK/IL18/IL1B	8
BP	GO:0009266	response to temperature stimulus	7/65	243/18670	2.1253e-05	0.000205137	9.54528e-05	AKT1/ADRB2/NOS1/LYN/MAPK1/PTGS2/NFKBIA	7
BP	GO:0030574	collagen catabolic process	4/65	47/18670	2.13245e-05	0.000205137	9.54528e-05	MMP1/CTSB/MMP2/MMP9	4
BP	GO:2001239	regulation of extrinsic apoptotic signaling pathway in absence of ligand	4/65	47/18670	2.13245e-05	0.000205137	9.54528e-05	AKT1/FGFR1/IL1B/TNF	4
BP	GO:0051170	import into nucleus	6/65	163/18670	2.17936e-05	0.000206762	9.62089e-05	AKT1/SYK/MAPK1/MAPK14/PTGS2/NFKBIA	6
BP	GO:0006837	serotonin transport	3/65	16/18670	2.18367e-05	0.000206762	9.62089e-05	NOS1/SLC18A2/SYK	3
BP	GO:0032604	granulocyte macrophage colony-stimulating factor production	3/65	16/18670	2.18367e-05	0.000206762	9.62089e-05	SYK/IL18/IL1B	3
BP	GO:0042033	chemokine biosynthetic process	3/65	16/18670	2.18367e-05	0.000206762	9.62089e-05	IL18/IL1B/TNF	3
BP	GO:0050755	chemokine metabolic process	3/65	16/18670	2.18367e-05	0.000206762	9.62089e-05	IL18/IL1B/TNF	3
BP	GO:0030316	osteoclast differentiation	5/65	97/18670	2.20214e-05	0.000207208	9.64162e-05	TLR4/SRC/CA2/MAPK14/TNF	5
BP	GO:1902882	regulation of response to oxidative stress	5/65	97/18670	2.20214e-05	0.000207208	9.64162e-05	AKT1/TLR4/PARP1/MET/TNF	5
BP	GO:2001243	negative regulation of intrinsic apoptotic signaling pathway	5/65	98/18670	2.31434e-05	0.000216964	0.000100956	AKT1/MDM2/SRC/MMP9/PTGS2	5
BP	GO:1903727	positive regulation of phospholipid metabolic process	4/65	48/18670	2.32024e-05	0.000216964	0.000100956	SRC/PTK2/PDGFRB/LYN	4
BP	GO:2001242	regulation of intrinsic apoptotic signaling pathway	6/65	165/18670	2.33481e-05	0.00021765	0.000101275	AKT1/MDM2/SRC/PARP1/MMP9/PTGS2	6
BP	GO:0006913	nucleocytoplasmic transport	8/65	343/18670	2.42594e-05	0.000225448	0.000104903	AKT1/MDM2/SYK/MAPK1/MAPK14/PTGS2/NFKBIA/IL1B	8
BP	GO:0032757	positive regulation of interleukin-8 production	4/65	49/18670	2.5199e-05	0.000232743	0.000108298	TLR4/SYK/IL1B/TNF	4
BP	GO:1904707	positive regulation of vascular smooth muscle cell proliferation	4/65	49/18670	2.5199e-05	0.000232743	0.000108298	MDM2/MMP2/MMP9/TNF	4
BP	GO:0010951	negative regulation of endopeptidase activity	7/65	250/18670	2.55004e-05	0.000234806	0.000109258	AKT1/MDM2/XIAP/SRC/ADORA2A/MMP9/PTGS2	7
BP	GO:0051169	nuclear transport	8/65	346/18670	2.58162e-05	0.00023699	0.000110274	AKT1/MDM2/SYK/MAPK1/MAPK14/PTGS2/NFKBIA/IL1B	8
BP	GO:0045637	regulation of myeloid cell differentiation	7/65	251/18670	2.61606e-05	0.000239421	0.000111405	TLR4/PRKCA/CA2/LYN/MAPK14/NFKBIA/TNF	7
BP	GO:0016570	histone modification	9/65	454/18670	2.62538e-05	0.000239546	0.000111463	BAZ2A/CBX8/PRKCA/NOS1/MAPK8/PER2/MAP3K12/CDK2/IL1B	9
BP	GO:2000811	negative regulation of anoikis	3/65	17/18670	2.64501e-05	0.000240608	0.000111958	SRC/PTK2/PIK3CA	3
BP	GO:0038095	Fc-epsilon receptor signaling pathway	6/65	169/18670	2.67251e-05	0.000242377	0.000112781	MAPK9/MAPK8/PIK3CA/LYN/SYK/MAPK1	6
BP	GO:1900087	positive regulation of G1/S transition of mitotic cell cycle	4/65	50/18670	2.73188e-05	0.000247018	0.00011494	AKT1/MDM2/EGFR/CCNE1	4
BP	GO:0002367	cytokine production involved in immune response	5/65	102/18670	2.80831e-05	0.000253168	0.000117802	TLR4/IL18/MAPK14/IL1B/TNF	5
BP	GO:0032091	negative regulation of protein binding	5/65	103/18670	2.94371e-05	0.00026261	0.000122196	AKT1/ADRB2/ACE/MAPK8/MET	5
BP	GO:0030324	lung development	6/65	172/18670	2.95073e-05	0.00026261	0.000122196	HSD11B1/PDGFRB/EGFR/MAPK1/FGFR1/TNF	6
BP	GO:0032874	positive regulation of stress-activated MAPK cascade	6/65	172/18670	2.95073e-05	0.00026261	0.000122196	MAP3K10/TLR4/SYK/MAP3K12/IL1B/TNF	6
BP	GO:0007566	embryo implantation	4/65	51/18670	2.95666e-05	0.00026261	0.000122196	MMP2/MMP9/PTGS2/IL1B	4
BP	GO:0050999	regulation of nitric-oxide synthase activity	4/65	51/18670	2.95666e-05	0.00026261	0.000122196	AKT1/EGFR/IL1B/TNF	4
BP	GO:0050730	regulation of peptidyl-tyrosine phosphorylation	7/65	256/18670	2.9677e-05	0.000262816	0.000122291	SRC/ACE/EGFR/LYN/SYK/IL18/TNF	7
BP	GO:0046822	regulation of nucleocytoplasmic transport	5/65	104/18670	3.08412e-05	0.000272325	0.000126716	MDM2/MAPK1/MAPK14/PTGS2/IL1B	5
BP	GO:0090330	regulation of platelet aggregation	3/65	18/18670	3.16612e-05	0.000277935	0.000129326	PRKCA/LYN/SYK	3
BP	GO:0150078	positive regulation of neuroinflammatory response	3/65	18/18670	3.16612e-05	0.000277935	0.000129326	IL18/IL1B/TNF	3
BP	GO:0090257	regulation of muscle system process	7/65	259/18670	3.19675e-05	0.000279809	0.000130198	PRKCA/ADRB2/NOS1/PTK2/ROCK2/PARP1/PTGS2	7
BP	GO:0030323	respiratory tube development	6/65	176/18670	3.35746e-05	0.000292177	0.000135953	HSD11B1/PDGFRB/EGFR/MAPK1/FGFR1/TNF	6
BP	GO:0090316	positive regulation of intracellular protein transport	6/65	176/18670	3.35746e-05	0.000292177	0.000135953	MDM2/MAPK8/MAPK1/MAPK14/PTGS2/IL1B	6
BP	GO:0010466	negative regulation of peptidase activity	7/65	262/18670	3.44018e-05	0.0002982	0.000138756	AKT1/MDM2/XIAP/SRC/ADORA2A/MMP9/PTGS2	7
BP	GO:0000186	activation of MAPKK activity	4/65	53/18670	3.44648e-05	0.0002982	0.000138756	MAP3K10/EGFR/MAPK1/MAP3K12	4
BP	GO:0003012	muscle system process	9/65	472/18670	3.55781e-05	0.000306345	0.000142546	PRKCA/ADRB2/NOS1/PTK2/PIK3CA/ROCK2/PARP1/PTGS2/IL1B	9
BP	GO:0031331	positive regulation of cellular catabolic process	8/65	362/18670	3.56097e-05	0.000306345	0.000142546	MAPK9/AKT1/MDM2/ADRB2/PTK2/ROCK2/IL1B/TNF	8
BP	GO:0010950	positive regulation of endopeptidase activity	6/65	178/18670	3.57708e-05	0.000306854	0.000142783	F3/ROCK2/LYN/SYK/CASP1/TNF	6
BP	GO:0016569	covalent chromatin modification	9/65	474/18670	3.67691e-05	0.000314522	0.000146351	BAZ2A/CBX8/PRKCA/NOS1/MAPK8/PER2/MAP3K12/CDK2/IL1B	9
BP	GO:0002526	acute inflammatory response	5/65	108/18670	3.69855e-05	0.000314555	0.000146366	F3/PTGES/PTGS2/IL1B/TNF	5
BP	GO:1904659	glucose transmembrane transport	5/65	108/18670	3.69855e-05	0.000314555	0.000146366	AKT1/MAPK14/SLC2A1/IL1B/TNF	5
BP	GO:0002720	positive regulation of cytokine production involved in immune response	4/65	54/18670	3.7125e-05	0.000314555	0.000146366	TLR4/IL18/MAPK14/IL1B	4
BP	GO:0002544	chronic inflammatory response	3/65	19/18670	3.75042e-05	0.000314555	0.000146366	CYP19A1/PTGES/TNF	3
BP	GO:0045414	regulation of interleukin-8 biosynthetic process	3/65	19/18670	3.75042e-05	0.000314555	0.000146366	TLR4/SYK/TNF	3
BP	GO:0060252	positive regulation of glial cell proliferation	3/65	19/18670	3.75042e-05	0.000314555	0.000146366	LYN/IL1B/TNF	3
BP	GO:0071800	podosome assembly	3/65	19/18670	3.75042e-05	0.000314555	0.000146366	MAPK9/SRC/TNF	3
BP	GO:1901617	organic hydroxy compound biosynthetic process	7/65	266/18670	3.78831e-05	0.00031685	0.000147434	CYP19A1/AKR1C3/SCD/PER2/CYP51A1/IL1B/TNF	7
BP	GO:0031668	cellular response to extracellular stimulus	7/65	268/18670	3.97294e-05	0.000331372	0.000154191	MDM2/AKR1C3/MAPK8/LYN/MAPK1/SLC2A1/PTGS2	7
BP	GO:0043551	regulation of phosphatidylinositol 3-kinase activity	4/65	55/18670	3.99325e-05	0.000332146	0.000154551	SRC/PTK2/PDGFRB/LYN	4
BP	GO:0043401	steroid hormone mediated signaling pathway	6/65	182/18670	4.05093e-05	0.000336016	0.000156352	SRC/NR1I2/PARP1/ESR1/CDK7/CCNE1	6
BP	GO:0006836	neurotransmitter transport	7/65	270/18670	4.16491e-05	0.00034452	0.000160309	NOS1/PER2/ADORA2A/SLC18A2/LYN/SYK/SLC22A2	7
BP	GO:0031295	T cell costimulation	4/65	56/18670	4.28922e-05	0.000353831	0.000164642	AKT1/SRC/PIK3CA/LYN	4
BP	GO:1902105	regulation of leukocyte differentiation	7/65	272/18670	4.36444e-05	0.000358381	0.000166759	TLR4/PRKCA/CA2/LYN/SYK/IL18/TNF	7
BP	GO:0051249	regulation of lymphocyte activation	9/65	485/18670	4.39424e-05	0.000358381	0.000166759	AKT1/TLR4/SRC/ADORA2A/PIK3CA/LYN/SYK/IL18/IL1B	9
BP	GO:0042228	interleukin-8 biosynthetic process	3/65	20/18670	4.40129e-05	0.000358381	0.000166759	TLR4/SYK/TNF	3
BP	GO:1902993	positive regulation of amyloid precursor protein catabolic process	3/65	20/18670	4.40129e-05	0.000358381	0.000166759	ROCK2/LYN/TNF	3
BP	GO:0008645	hexose transmembrane transport	5/65	112/18670	4.40389e-05	0.000358381	0.000166759	AKT1/MAPK14/SLC2A1/IL1B/TNF	5
BP	GO:1903708	positive regulation of hemopoiesis	6/65	185/18670	4.43836e-05	0.000360213	0.000167611	PRKCA/CA2/SYK/IL18/MAPK14/TNF	6
BP	GO:0046620	regulation of organ growth	5/65	113/18670	4.59547e-05	0.000371403	0.000172818	AKT1/PTK2/MAPK1/MAPK14/FGFR1	5
BP	GO:0031294	lymphocyte costimulation	4/65	57/18670	4.60091e-05	0.000371403	0.000172818	AKT1/SRC/PIK3CA/LYN	4
BP	GO:0015749	monosaccharide transmembrane transport	5/65	114/18670	4.79345e-05	0.000384882	0.00017909	AKT1/MAPK14/SLC2A1/IL1B/TNF	5
BP	GO:0042752	regulation of circadian rhythm	5/65	114/18670	4.79345e-05	0.000384882	0.00017909	MAPK9/MAPK8/PER2/ADORA2A/ROCK2	5
BP	GO:0032722	positive regulation of chemokine production	4/65	58/18670	4.92885e-05	0.000393654	0.000183172	TLR4/SYK/IL1B/TNF	4
BP	GO:0061900	glial cell activation	4/65	58/18670	4.92885e-05	0.000393654	0.000183172	EGFR/ADORA2A/IL1B/TNF	4
BP	GO:0002696	positive regulation of leukocyte activation	8/65	380/18670	5.01705e-05	0.000399639	0.000185956	AKT1/TLR4/SRC/PIK3CA/LYN/SYK/IL18/IL1B	8
BP	GO:0042176	regulation of protein catabolic process	8/65	381/18670	5.11069e-05	0.000405076	0.000188487	MAPK9/AKT1/MDM2/PTK2/EGFR/CYP51A1/IL1B/TNF	8
BP	GO:0071498	cellular response to fluid shear stress	3/65	21/18670	5.12207e-05	0.000405076	0.000188487	SRC/CA2/PTGS2	3
BP	GO:0000082	G1/S transition of mitotic cell cycle	7/65	279/18670	5.12567e-05	0.000405076	0.000188487	AKT1/MDM2/CCNE2/EGFR/CDK7/CCNE1/CDK2	7
BP	GO:0034219	carbohydrate transmembrane transport	5/65	116/18670	5.20915e-05	0.000410595	0.000191055	AKT1/MAPK14/SLC2A1/IL1B/TNF	5
BP	GO:0001885	endothelial cell development	4/65	59/18670	5.27354e-05	0.000411363	0.000191412	ROCK2/MET/IL1B/TNF	4
BP	GO:0010518	positive regulation of phospholipase activity	4/65	59/18670	5.27354e-05	0.000411363	0.000191412	PDGFRB/EGFR/ESR1/FGFR1	4
BP	GO:0097755	positive regulation of blood vessel diameter	4/65	59/18670	5.27354e-05	0.000411363	0.000191412	ADRB2/NOS1/EGFR/ADORA2A	4
BP	GO:0120178	steroid hormone biosynthetic process	4/65	59/18670	5.27354e-05	0.000411363	0.000191412	CYP19A1/AKR1C3/HSD11B1/HSD11B2	4
BP	GO:0002761	regulation of myeloid leukocyte differentiation	5/65	117/18670	5.42718e-05	0.000422254	0.00019648	TLR4/PRKCA/CA2/LYN/TNF	5
BP	GO:0017038	protein import	6/65	192/18670	5.45859e-05	0.000422515	0.000196601	AKT1/SYK/MAPK1/MAPK14/PTGS2/NFKBIA	6
BP	GO:0050731	positive regulation of peptidyl-tyrosine phosphorylation	6/65	192/18670	5.45859e-05	0.000422515	0.000196601	SRC/ACE/LYN/SYK/IL18/TNF	6
BP	GO:1901654	response to ketone	6/65	193/18670	5.61851e-05	0.000433778	0.000201842	AKT1/SRC/AKR1C3/EGFR/ROCK2/PARP1	6
BP	GO:1902808	positive regulation of cell cycle G1/S phase transition	4/65	60/18670	5.6355e-05	0.000433977	0.000201934	AKT1/MDM2/EGFR/CCNE1	4
BP	GO:0051604	protein maturation	7/65	285/18670	5.8619e-05	0.000450259	0.000209511	MDM2/XIAP/F3/SRC/ACE/PARP1/CASP1	7
BP	GO:0031281	positive regulation of cyclase activity	3/65	22/18670	5.91608e-05	0.00045097	0.000209841	NOS1/MAPK8/MAPK14	3
BP	GO:0042359	vitamin D metabolic process	3/65	22/18670	5.91608e-05	0.00045097	0.000209841	FGFR1/IL1B/TNF	3
BP	GO:0060065	uterus development	3/65	22/18670	5.91608e-05	0.00045097	0.000209841	CYP19A1/SRC/ESR1	3
BP	GO:0005996	monosaccharide metabolic process	7/65	287/18670	6.12574e-05	0.000465773	0.000216729	AKT1/SRC/PER2/PIK3CA/MAPK14/SLC2A1/TNF	7
BP	GO:0002221	pattern recognition receptor signaling pathway	6/65	197/18670	6.2961e-05	0.00047752	0.000222196	TLR4/XIAP/CTSB/LYN/ESR1/NFKBIA	6
BP	GO:0097193	intrinsic apoptotic signaling pathway	7/65	289/18670	6.39923e-05	0.000484123	0.000225268	AKT1/MDM2/SRC/PARP1/MMP9/PTGS2/TNF	7
BP	GO:0060541	respiratory system development	6/65	198/18670	6.47531e-05	0.00048865	0.000227375	HSD11B1/PDGFRB/EGFR/MAPK1/FGFR1/TNF	6
BP	GO:0071356	cellular response to tumor necrosis factor	7/65	291/18670	6.68265e-05	0.000503037	0.000234069	AKT1/SYK/MAPK1/MAPK14/NFKBIA/CASP1/TNF	7
BP	GO:0050995	negative regulation of lipid catabolic process	3/65	23/18670	6.78658e-05	0.000509586	0.000237116	AKT1/IL1B/TNF	3
BP	GO:0009410	response to xenobiotic stimulus	7/65	292/18670	6.82817e-05	0.000510326	0.00023746	MDM2/NR1I2/EGFR/ADORA2A/SLC18A2/CYP2C19/CYP2C9	7
BP	GO:0046622	positive regulation of organ growth	4/65	63/18670	6.83033e-05	0.000510326	0.00023746	AKT1/MAPK1/MAPK14/FGFR1	4
BP	GO:0042089	cytokine biosynthetic process	5/65	123/18670	6.88756e-05	0.000513328	0.000238857	TLR4/SYK/IL18/IL1B/TNF	5
BP	GO:0019218	regulation of steroid metabolic process	5/65	124/18670	7.1578e-05	0.000529537	0.000246399	AKR1C3/SCD/CYP51A1/IL1B/TNF	5
BP	GO:0042107	cytokine metabolic process	5/65	124/18670	7.1578e-05	0.000529537	0.000246399	TLR4/SYK/IL18/IL1B/TNF	5
BP	GO:0051101	regulation of DNA binding	5/65	124/18670	7.1578e-05	0.000529537	0.000246399	MAPK8/PER2/PARP1/MMP9/NFKBIA	5
BP	GO:0043550	regulation of lipid kinase activity	4/65	64/18670	7.26672e-05	0.000536277	0.000249536	SRC/PTK2/PDGFRB/LYN	4
BP	GO:0032368	regulation of lipid transport	5/65	125/18670	7.43615e-05	0.000547439	0.00025473	CYP19A1/AKT1/SYK/NFKBIA/IL1B	5
BP	GO:1903522	regulation of blood circulation	7/65	297/18670	7.59521e-05	0.000557785	0.000259544	AKT1/MDM2/NOS1/ACE/PER2/EGFR/PTGS2	7
BP	GO:0006006	glucose metabolic process	6/65	204/18670	7.63809e-05	0.000559569	0.000260374	AKT1/SRC/PER2/PIK3CA/MAPK14/TNF	6
BP	GO:0032729	positive regulation of interferon-gamma production	4/65	65/18670	7.72306e-05	0.000561339	0.000261197	TLR4/IL18/IL1B/TNF	4
BP	GO:0032768	regulation of monooxygenase activity	4/65	65/18670	7.72306e-05	0.000561339	0.000261197	AKT1/EGFR/IL1B/TNF	4
BP	GO:0046697	decidualization	3/65	24/18670	7.73682e-05	0.000561339	0.000261197	CTSB/MAPK1/PTGS2	3
BP	GO:2000209	regulation of anoikis	3/65	24/18670	7.73682e-05	0.000561339	0.000261197	SRC/PTK2/PIK3CA	3
BP	GO:0044843	cell cycle G1/S phase transition	7/65	298/18670	7.75676e-05	0.000561433	0.000261241	AKT1/MDM2/CCNE2/EGFR/CDK7/CCNE1/CDK2	7
BP	GO:0002703	regulation of leukocyte mediated immunity	6/65	205/18670	7.84712e-05	0.000565255	0.00026302	TLR4/LYN/SYK/IL18/IL1B/TNF	6
BP	GO:0015893	drug transport	6/65	205/18670	7.84712e-05	0.000565255	0.00026302	CA2/NR1I2/PER2/ADORA2A/SLC18A2/SLC22A2	6
BP	GO:0007623	circadian rhythm	6/65	208/18670	8.50175e-05	0.000609495	0.000283605	MAPK9/MAPK8/PER2/EGFR/ADORA2A/ROCK2	6
BP	GO:0090276	regulation of peptide hormone secretion	6/65	208/18670	8.50175e-05	0.000609495	0.000283605	PRKCA/PER2/EGFR/SLC2A1/IL1B/TNF	6
BP	GO:0042108	positive regulation of cytokine biosynthetic process	4/65	67/18670	8.69784e-05	0.000622071	0.000289457	TLR4/SYK/IL1B/TNF	4
BP	GO:0034110	regulation of homotypic cell-cell adhesion	3/65	25/18670	8.77e-05	0.000624266	0.000290478	PRKCA/LYN/SYK	3
BP	GO:1904385	cellular response to angiotensin	3/65	25/18670	8.77e-05	0.000624266	0.000290478	SRC/CA2/ROCK2	3
BP	GO:0030518	intracellular steroid hormone receptor signaling pathway	5/65	130/18670	8.95536e-05	0.000634461	0.000295222	SRC/PARP1/ESR1/CDK7/CCNE1	5
BP	GO:0043500	muscle adaptation	5/65	130/18670	8.95536e-05	0.000634461	0.000295222	PRKCA/PTK2/ROCK2/PARP1/IL1B	5
BP	GO:0045732	positive regulation of protein catabolic process	6/65	214/18670	9.94156e-05	0.000702677	0.000326964	MAPK9/AKT1/MDM2/PTK2/IL1B/TNF	6
BP	GO:0010517	regulation of phospholipase activity	4/65	70/18670	0.000103237	0.000725312	0.000337496	PDGFRB/EGFR/ESR1/FGFR1	4
BP	GO:0051966	regulation of synaptic transmission, glutamatergic	4/65	70/18670	0.000103237	0.000725312	0.000337496	EGFR/ADORA2A/PTGS2/TNF	4
BP	GO:0006766	vitamin metabolic process	5/65	134/18670	0.000103341	0.000725312	0.000337496	AKR1C3/SLC2A1/FGFR1/IL1B/TNF	5
BP	GO:0032869	cellular response to insulin stimulus	6/65	216/18670	0.000104624	0.000732611	0.000340892	AKT1/SRC/PIK3CA/PARP1/IGF1R/IL1B	6
BP	GO:1901214	regulation of neuron death	7/65	313/18670	0.000105372	0.000736139	0.000342534	AKT1/TLR4/ADORA2A/PIK3CA/PARP1/MAP3K12/TNF	7
BP	GO:0050921	positive regulation of chemotaxis	5/65	135/18670	0.000107029	0.000745983	0.000347114	F3/PDGFRB/MAPK14/MET/FGFR1	5
BP	GO:0009416	response to light stimulus	7/65	314/18670	0.000107482	0.000747408	0.000347777	AKT1/MDM2/MAPK8/PER2/EGFR/PARP1/PTGS2	7
BP	GO:0009896	positive regulation of catabolic process	8/65	425/18670	0.000109492	0.000758811	0.000353083	MAPK9/AKT1/MDM2/ADRB2/PTK2/ROCK2/IL1B/TNF	8
BP	GO:0051235	maintenance of location	7/65	315/18670	0.000109626	0.000758811	0.000353083	AKT1/NOS1/SLC18A2/LYN/NFKBIA/IL1B/TNF	7
BP	GO:0046885	regulation of hormone biosynthetic process	3/65	27/18670	0.000110978	0.000762911	0.000354991	AKR1C3/IL1B/TNF	3
BP	GO:0098810	neurotransmitter reuptake	3/65	27/18670	0.000110978	0.000762911	0.000354991	NOS1/PER2/SLC18A2	3
BP	GO:2000191	regulation of fatty acid transport	3/65	27/18670	0.000110978	0.000762911	0.000354991	AKT1/SYK/IL1B	3
BP	GO:0038034	signal transduction in absence of ligand	4/65	72/18670	0.000115233	0.000783222	0.000364442	AKT1/FGFR1/IL1B/TNF	4
BP	GO:0051881	regulation of mitochondrial membrane potential	4/65	72/18670	0.000115233	0.000783222	0.000364442	AKT1/SRC/ADORA2A/PARP1	4
BP	GO:0060193	positive regulation of lipase activity	4/65	72/18670	0.000115233	0.000783222	0.000364442	PDGFRB/EGFR/ESR1/FGFR1	4
BP	GO:0061180	mammary gland epithelium development	4/65	72/18670	0.000115233	0.000783222	0.000364442	AKT1/SRC/ESR1/MAPK1	4
BP	GO:0097192	extrinsic apoptotic signaling pathway in absence of ligand	4/65	72/18670	0.000115233	0.000783222	0.000364442	AKT1/FGFR1/IL1B/TNF	4
BP	GO:0002700	regulation of production of molecular mediator of immune response	5/65	139/18670	0.000122805	0.000830933	0.000386642	TLR4/IL18/MAPK14/IL1B/TNF	5
BP	GO:0070665	positive regulation of leukocyte proliferation	5/65	139/18670	0.000122805	0.000830933	0.000386642	TLR4/LYN/SYK/IL18/IL1B	5
BP	GO:0045408	regulation of interleukin-6 biosynthetic process	3/65	28/18670	0.000123987	0.00083705	0.000389489	SYK/IL1B/TNF	3
BP	GO:0045444	fat cell differentiation	6/65	223/18670	0.000124588	0.000839229	0.000390503	AKT1/ADRB2/PER2/MAPK14/PTGS2/TNF	6
BP	GO:0050673	epithelial cell proliferation	8/65	434/18670	0.000126508	0.000850259	0.000395635	AKT1/F3/PRKCA/EGFR/ESR1/MAPK1/FGFR1/TNF	8
BP	GO:0032677	regulation of interleukin-8 production	4/65	74/18670	0.00012821	0.000857868	0.000399176	TLR4/SYK/IL1B/TNF	4
BP	GO:0043507	positive regulation of JUN kinase activity	4/65	74/18670	0.00012821	0.000857868	0.000399176	MAP3K10/SYK/MAP3K12/TNF	4
BP	GO:0008286	insulin receptor signaling pathway	5/65	141/18670	0.000131332	0.000876808	0.000407989	AKT1/SRC/PIK3CA/IGF1R/IL1B	5
BP	GO:0010611	regulation of cardiac muscle hypertrophy	4/65	75/18670	0.000135081	0.000897855	0.000417782	PRKCA/PTK2/ROCK2/PARP1	4
BP	GO:1903201	regulation of oxidative stress-induced cell death	4/65	75/18670	0.000135081	0.000897855	0.000417782	AKT1/TLR4/PARP1/MET	4
BP	GO:0008277	regulation of G protein-coupled receptor signaling pathway	5/65	142/18670	0.000135762	0.000900396	0.000418965	PRKCA/ADRB2/NOS1/ROCK2/MET	5
BP	GO:0042226	interleukin-6 biosynthetic process	3/65	29/18670	0.00013795	0.000912893	0.000424779	SYK/IL1B/TNF	3
BP	GO:0010506	regulation of autophagy	7/65	328/18670	0.000140814	0.000929805	0.000432649	AKT1/ADRB2/PTK2/MAPK8/PIK3CA/MET/CAPN1	7
BP	GO:1902107	positive regulation of leukocyte differentiation	5/65	144/18670	0.000144966	0.000955123	0.00044443	PRKCA/CA2/SYK/IL18/TNF	5
BP	GO:0001655	urogenital system development	7/65	330/18670	0.000146195	0.00096112	0.00044722	CYP19A1/ACE/PDGFRB/CA2/ESR1/MMP9/FGFR1	7
BP	GO:0010743	regulation of macrophage derived foam cell differentiation	3/65	30/18670	0.000152897	0.00100081	0.000465688	MAPK9/IL18/NFKBIA	3
BP	GO:0042759	long-chain fatty acid biosynthetic process	3/65	30/18670	0.000152897	0.00100081	0.000465688	ALOX5/PTGS2/CYP2C9	3
BP	GO:0002224	toll-like receptor signaling pathway	5/65	146/18670	0.000154639	0.00100783	0.000468956	TLR4/CTSB/LYN/ESR1/NFKBIA	5
BP	GO:0042542	response to hydrogen peroxide	5/65	146/18670	0.000154639	0.00100783	0.000468956	MDM2/CBX8/SRC/PDGFRB/MET	5
BP	GO:0014743	regulation of muscle hypertrophy	4/65	78/18670	0.000157294	0.00102072	0.000474951	PRKCA/PTK2/ROCK2/PARP1	4
BP	GO:0009314	response to radiation	8/65	448/18670	0.000157294	0.00102072	0.000474951	AKT1/MDM2/MAPK8/PER2/EGFR/PARP1/MAPK14/PTGS2	8
BP	GO:0009755	hormone-mediated signaling pathway	6/65	233/18670	0.000158238	0.00102464	0.000476774	SRC/NR1I2/PARP1/ESR1/CDK7/CCNE1	6
BP	GO:0008643	carbohydrate transport	5/65	148/18670	0.0001648	0.00106255	0.000494417	AKT1/MAPK14/SLC2A1/IL1B/TNF	5
BP	GO:0061041	regulation of wound healing	5/65	148/18670	0.0001648	0.00106255	0.000494417	TLR4/F3/PRKCA/LYN/SYK	5
BP	GO:0043536	positive regulation of blood vessel endothelial cell migration	4/65	79/18670	0.000165252	0.00106319	0.000494714	AKT1/PRKCA/FGFR1/PTGS2	4
BP	GO:0002675	positive regulation of acute inflammatory response	3/65	31/18670	0.000168858	0.00107947	0.000502291	PTGS2/IL1B/TNF	3
BP	GO:0032770	positive regulation of monooxygenase activity	3/65	31/18670	0.000168858	0.00107947	0.000502291	AKT1/IL1B/TNF	3
BP	GO:0045737	positive regulation of cyclin-dependent protein serine/threonine kinase activity	3/65	31/18670	0.000168858	0.00107947	0.000502291	AKT1/SRC/EGFR	3
BP	GO:0031669	cellular response to nutrient levels	6/65	237/18670	0.000173559	0.00110483	0.000514092	MDM2/AKR1C3/MAPK8/MAPK1/SLC2A1/PTGS2	6
BP	GO:0043122	regulation of I-kappaB kinase/NF-kappaB signaling	6/65	237/18670	0.000173559	0.00110483	0.000514092	AKT1/TLR4/ESR1/CASP1/IL1B/TNF	6
BP	GO:0022617	extracellular matrix disassembly	4/65	81/18670	0.000182035	0.00115391	0.000536927	MMP1/MMP2/MMP9/CAPN1	4
BP	GO:1902930	regulation of alcohol biosynthetic process	4/65	81/18670	0.000182035	0.00115391	0.000536927	SCD/CYP51A1/IL1B/TNF	4
BP	GO:0042311	vasodilation	3/65	32/18670	0.000185864	0.00116834	0.000543643	ADRB2/NOS1/ADORA2A	3
BP	GO:0045907	positive regulation of vasoconstriction	3/65	32/18670	0.000185864	0.00116834	0.000543643	AKT1/EGFR/PTGS2	3
BP	GO:0051968	positive regulation of synaptic transmission, glutamatergic	3/65	32/18670	0.000185864	0.00116834	0.000543643	EGFR/ADORA2A/PTGS2	3
BP	GO:0055094	response to lipoprotein particle	3/65	32/18670	0.000185864	0.00116834	0.000543643	AKT1/TLR4/SYK	3
BP	GO:0032637	interleukin-8 production	4/65	82/18670	0.000190872	0.00119484	0.000555971	TLR4/SYK/IL1B/TNF	4
BP	GO:0032642	regulation of chemokine production	4/65	82/18670	0.000190872	0.00119484	0.000555971	TLR4/SYK/IL1B/TNF	4
BP	GO:0048638	regulation of developmental growth	7/65	347/18670	0.000199027	0.0012433	0.000578522	AKT1/ADRB2/PTK2/PIK3CA/MAPK1/MAPK14/FGFR1	7
BP	GO:0042110	T cell activation	8/65	464/18670	0.000199806	0.00124431	0.000578991	AKT1/SRC/ADORA2A/PIK3CA/LYN/SYK/IL18/IL1B	8
BP	GO:0006970	response to osmotic stress	4/65	83/18670	0.000200015	0.00124431	0.000578991	EGFR/SLC2A1/PTGS2/TNF	4
BP	GO:0070997	neuron death	7/65	348/18670	0.000202561	0.00125755	0.000585151	AKT1/TLR4/ADORA2A/PIK3CA/PARP1/MAP3K12/TNF	7
BP	GO:0019318	hexose metabolic process	6/65	244/18670	0.000203178	0.00125878	0.000585726	AKT1/SRC/PER2/PIK3CA/MAPK14/TNF	6
BP	GO:2001236	regulation of extrinsic apoptotic signaling pathway	5/65	155/18670	0.00020443	0.00126394	0.000588126	AKT1/SRC/FGFR1/IL1B/TNF	5
BP	GO:0010507	negative regulation of autophagy	4/65	84/18670	0.00020947	0.00128455	0.000597715	AKT1/PTK2/PIK3CA/MET	4
BP	GO:0014910	regulation of smooth muscle cell migration	4/65	84/18670	0.00020947	0.00128455	0.000597715	MDM2/SRC/ACE/PDGFRB	4
BP	GO:0046889	positive regulation of lipid biosynthetic process	4/65	84/18670	0.00020947	0.00128455	0.000597715	AKT1/PTGS2/IL1B/TNF	4
BP	GO:0050886	endocrine process	4/65	84/18670	0.00020947	0.00128455	0.000597715	ACE/HSD11B2/FGFR1/IL1B	4
BP	GO:0097237	cellular response to toxic substance	6/65	247/18670	0.000217033	0.00132822	0.000618038	MDM2/CBX8/SRC/MET/PTGS2/TNF	6
BP	GO:1904705	regulation of vascular smooth muscle cell proliferation	4/65	85/18670	0.000219242	0.00133631	0.000621802	MDM2/MMP2/MMP9/TNF	4
BP	GO:1990874	vascular smooth muscle cell proliferation	4/65	85/18670	0.000219242	0.00133631	0.000621802	MDM2/MMP2/MMP9/TNF	4
BP	GO:0007435	salivary gland morphogenesis	3/65	34/18670	0.000223124	0.00135176	0.000628991	EGFR/FGFR1/TNF	3
BP	GO:0032148	activation of protein kinase B activity	3/65	34/18670	0.000223124	0.00135176	0.000628991	AKT1/SRC/IL18	3
BP	GO:0071402	cellular response to lipoprotein particle stimulus	3/65	34/18670	0.000223124	0.00135176	0.000628991	AKT1/TLR4/SYK	3
BP	GO:0030072	peptide hormone secretion	6/65	250/18670	0.000231624	0.00139763	0.000650334	PRKCA/PER2/EGFR/SLC2A1/IL1B/TNF	6
BP	GO:0033157	regulation of intracellular protein transport	6/65	250/18670	0.000231624	0.00139763	0.000650334	MDM2/MAPK8/MAPK1/MAPK14/PTGS2/IL1B	6
BP	GO:0045861	negative regulation of proteolysis	7/65	358/18670	0.000240769	0.00144821	0.000673868	AKT1/MDM2/XIAP/SRC/ADORA2A/MMP9/PTGS2	7
BP	GO:0032735	positive regulation of interleukin-12 production	3/65	35/18670	0.000243436	0.00144821	0.000673868	TLR4/SYK/MAPK14	3
BP	GO:0034142	toll-like receptor 4 signaling pathway	3/65	35/18670	0.000243436	0.00144821	0.000673868	TLR4/LYN/NFKBIA	3
BP	GO:0060251	regulation of glial cell proliferation	3/65	35/18670	0.000243436	0.00144821	0.000673868	LYN/IL1B/TNF	3
BP	GO:0070423	nucleotide-binding oligomerization domain containing signaling pathway	3/65	35/18670	0.000243436	0.00144821	0.000673868	TLR4/XIAP/NFKBIA	3
BP	GO:1902991	regulation of amyloid precursor protein catabolic process	3/65	35/18670	0.000243436	0.00144821	0.000673868	ROCK2/LYN/TNF	3
BP	GO:1904031	positive regulation of cyclin-dependent protein kinase activity	3/65	35/18670	0.000243436	0.00144821	0.000673868	AKT1/SRC/EGFR	3
BP	GO:0032635	interleukin-6 production	5/65	161/18670	0.000243853	0.00144821	0.000673868	TLR4/SYK/IL18/IL1B/TNF	5
BP	GO:0043506	regulation of JUN kinase activity	4/65	88/18670	0.000250531	0.00148158	0.000689397	MAP3K10/SYK/MAP3K12/TNF	4
BP	GO:1903725	regulation of phospholipid metabolic process	4/65	88/18670	0.000250531	0.00148158	0.000689397	SRC/PTK2/PDGFRB/LYN	4
BP	GO:0000723	telomere maintenance	5/65	162/18670	0.000250949	0.00148158	0.000689397	SRC/CCNE2/PARP1/CCNE1/MAPK1	5
BP	GO:0010742	macrophage derived foam cell differentiation	3/65	36/18670	0.000264908	0.00153984	0.000716506	MAPK9/IL18/NFKBIA	3
BP	GO:0035872	nucleotide-binding domain, leucine rich repeat containing receptor signaling pathway	3/65	36/18670	0.000264908	0.00153984	0.000716506	TLR4/XIAP/NFKBIA	3
BP	GO:0045740	positive regulation of DNA replication	3/65	36/18670	0.000264908	0.00153984	0.000716506	EGFR/FGFR1/CDK2	3
BP	GO:0090077	foam cell differentiation	3/65	36/18670	0.000264908	0.00153984	0.000716506	MAPK9/IL18/NFKBIA	3
BP	GO:0090322	regulation of superoxide metabolic process	3/65	36/18670	0.000264908	0.00153984	0.000716506	EGFR/SYK/TNF	3
BP	GO:0097242	amyloid-beta clearance	3/65	36/18670	0.000264908	0.00153984	0.000716506	CYP51A1/IGF1R/TNF	3
BP	GO:1901099	negative regulation of signal transduction in absence of ligand	3/65	36/18670	0.000264908	0.00153984	0.000716506	AKT1/IL1B/TNF	3
BP	GO:2001240	negative regulation of extrinsic apoptotic signaling pathway in absence of ligand	3/65	36/18670	0.000264908	0.00153984	0.000716506	AKT1/IL1B/TNF	3
BP	GO:0015844	monoamine transport	4/65	90/18670	0.000273097	0.00158438	0.000737231	NOS1/ADORA2A/SLC18A2/SYK	4
BP	GO:0014909	smooth muscle cell migration	4/65	91/18670	0.00028491	0.00164342	0.000764702	MDM2/SRC/ACE/PDGFRB	4
BP	GO:0045639	positive regulation of myeloid cell differentiation	4/65	91/18670	0.00028491	0.00164342	0.000764702	PRKCA/CA2/MAPK14/TNF	4
BP	GO:1901992	positive regulation of mitotic cell cycle phase transition	4/65	91/18670	0.00028491	0.00164342	0.000764702	AKT1/MDM2/EGFR/CCNE1	4
BP	GO:0006270	DNA replication initiation	3/65	37/18670	0.000287567	0.00164613	0.000765963	CCNE2/CCNE1/CDK2	3
BP	GO:0007431	salivary gland development	3/65	37/18670	0.000287567	0.00164613	0.000765963	EGFR/FGFR1/TNF	3
BP	GO:0042307	positive regulation of protein import into nucleus	3/65	37/18670	0.000287567	0.00164613	0.000765963	MAPK1/MAPK14/PTGS2	3
BP	GO:0043243	positive regulation of protein-containing complex disassembly	3/65	37/18670	0.000287567	0.00164613	0.000765963	ADRB2/IGF1R/TNF	3
BP	GO:0051091	positive regulation of DNA-binding transcription factor activity	6/65	261/18670	0.000291868	0.00166758	0.000775943	AKT1/TLR4/ESR1/IL18/IL1B/TNF	6
BP	GO:0006066	alcohol metabolic process	7/65	370/18670	0.00029409	0.00167709	0.000780371	GBA2/AKR1C3/SCD/CYP51A1/FGFR1/IL1B/TNF	7
BP	GO:0045833	negative regulation of lipid metabolic process	4/65	92/18670	0.000297087	0.00169098	0.000786832	AKT1/AKR1C3/IL1B/TNF	4
BP	GO:0015850	organic hydroxy compound transport	6/65	262/18670	0.000297902	0.00169242	0.000787503	CYP19A1/NOS1/ADORA2A/SLC18A2/SYK/NFKBIA	6
BP	GO:0015711	organic anion transport	8/65	495/18670	0.000309176	0.00174589	0.00081238	AKT1/ACE/CA2/PER2/ADORA2A/SYK/SLC2A1/IL1B	8
BP	GO:0035249	synaptic transmission, glutamatergic	4/65	93/18670	0.000309632	0.00174589	0.00081238	EGFR/ADORA2A/PTGS2/TNF	4
BP	GO:0036473	cell death in response to oxidative stress	4/65	93/18670	0.000309632	0.00174589	0.00081238	AKT1/TLR4/PARP1/MET	4
BP	GO:0062207	regulation of pattern recognition receptor signaling pathway	4/65	93/18670	0.000309632	0.00174589	0.00081238	TLR4/XIAP/LYN/ESR1	4
BP	GO:0032350	regulation of hormone metabolic process	3/65	38/18670	0.000311441	0.00174628	0.000812562	AKR1C3/IL1B/TNF	3
BP	GO:0060045	positive regulation of cardiac muscle cell proliferation	3/65	38/18670	0.000311441	0.00174628	0.000812562	MAPK1/MAPK14/FGFR1	3
BP	GO:0060416	response to growth hormone	3/65	38/18670	0.000311441	0.00174628	0.000812562	AKT1/PTK2/LYN	3
BP	GO:0006914	autophagy	8/65	496/18670	0.000313388	0.00175067	0.000814606	AKT1/SRC/ADRB2/PTK2/MAPK8/PIK3CA/MET/CAPN1	8
BP	GO:0061919	process utilizing autophagic mechanism	8/65	496/18670	0.000313388	0.00175067	0.000814606	AKT1/SRC/ADRB2/PTK2/MAPK8/PIK3CA/MET/CAPN1	8
BP	GO:0042119	neutrophil activation	8/65	498/18670	0.000321952	0.00179274	0.000834181	ALOX5/CTSB/SYK/MAPK1/IL18/MAPK14/MMP9/CAPN1	8
BP	GO:0016241	regulation of macroautophagy	5/65	171/18670	0.000322109	0.00179274	0.000834181	AKT1/ADRB2/MAPK8/PIK3CA/CAPN1	5
BP	GO:0002446	neutrophil mediated immunity	8/65	499/18670	0.000326305	0.00181274	0.000843489	ALOX5/CTSB/ACE/SYK/MAPK1/MAPK14/MMP9/CAPN1	8
BP	GO:0002702	positive regulation of production of molecular mediator of immune response	4/65	95/18670	0.000335857	0.00185261	0.00086204	TLR4/IL18/MAPK14/IL1B	4
BP	GO:2000060	positive regulation of ubiquitin-dependent protein catabolic process	4/65	95/18670	0.000335857	0.00185261	0.00086204	MAPK9/AKT1/MDM2/PTK2	4
BP	GO:0007257	activation of JUN kinase activity	3/65	39/18670	0.000336558	0.00185261	0.00086204	MAP3K10/SYK/MAP3K12	3
BP	GO:0033146	regulation of intracellular estrogen receptor signaling pathway	3/65	39/18670	0.000336558	0.00185261	0.00086204	SRC/PARP1/ESR1	3
BP	GO:1904591	positive regulation of protein import	3/65	39/18670	0.000336558	0.00185261	0.00086204	MAPK1/MAPK14/PTGS2	3
BP	GO:0032755	positive regulation of interleukin-6 production	4/65	96/18670	0.000349549	0.0019206	0.000893679	TLR4/SYK/IL1B/TNF	4
BP	GO:0032200	telomere organization	5/65	175/18670	0.000358238	0.00196476	0.000914226	SRC/CCNE2/PARP1/CCNE1/MAPK1	5
BP	GO:0015908	fatty acid transport	4/65	97/18670	0.000363636	0.00199074	0.000926314	AKT1/ACE/SYK/IL1B	4
BP	GO:0001936	regulation of endothelial cell proliferation	5/65	176/18670	0.000367731	0.00200224	0.000931664	AKT1/F3/PRKCA/FGFR1/TNF	5
BP	GO:0009408	response to heat	5/65	176/18670	0.000367731	0.00200224	0.000931664	AKT1/NOS1/LYN/MAPK1/PTGS2	5
BP	GO:0050796	regulation of insulin secretion	5/65	176/18670	0.000367731	0.00200224	0.000931664	PRKCA/PER2/SLC2A1/IL1B/TNF	5
BP	GO:0060191	regulation of lipase activity	4/65	98/18670	0.000378125	0.00205214	0.000954883	PDGFRB/EGFR/ESR1/FGFR1	4
BP	GO:0032943	mononuclear cell proliferation	6/65	274/18670	0.000378259	0.00205214	0.000954883	TLR4/ACE/LYN/SYK/IL18/IL1B	6
BP	GO:0043270	positive regulation of ion transport	6/65	275/18670	0.000385652	0.00208849	0.000971797	AKT1/ADRB2/NOS1/PDGFRB/ADORA2A/IL1B	6
BP	GO:0050873	brown fat cell differentiation	3/65	41/18670	0.000390627	0.00210785	0.000980804	ADRB2/MAPK14/PTGS2	3
BP	GO:0061028	establishment of endothelial barrier	3/65	41/18670	0.000390627	0.00210785	0.000980804	ROCK2/IL1B/TNF	3
BP	GO:0070301	cellular response to hydrogen peroxide	4/65	99/18670	0.000393022	0.00211698	0.000985053	MDM2/CBX8/SRC/MET	4
BP	GO:1903034	regulation of response to wounding	5/65	179/18670	0.000397356	0.0021365	0.000994136	TLR4/F3/PRKCA/LYN/SYK	5
BP	GO:0032649	regulation of interferon-gamma production	4/65	101/18670	0.000424069	0.00227606	0.00105908	TLR4/IL18/IL1B/TNF	4
BP	GO:0008217	regulation of blood pressure	5/65	182/18670	0.000428751	0.00229152	0.00106627	ADRB2/NOS1/ACE/HSD11B2/PTGS2	5
BP	GO:0061138	morphogenesis of a branching epithelium	5/65	182/18670	0.000428751	0.00229152	0.00106627	SRC/ESR1/MET/FGFR1/TNF	5
BP	GO:0010959	regulation of metal ion transport	7/65	394/18670	0.000429232	0.00229152	0.00106627	AKT1/ADRB2/NOS1/PDGFRB/ADORA2A/LYN/PTGS2	7
BP	GO:0043123	positive regulation of I-kappaB kinase/NF-kappaB signaling	5/65	183/18670	0.000439621	0.00234283	0.00109015	AKT1/TLR4/CASP1/IL1B/TNF	5
BP	GO:0006775	fat-soluble vitamin metabolic process	3/65	43/18670	0.000449986	0.00237662	0.00110587	FGFR1/IL1B/TNF	3
BP	GO:0031279	regulation of cyclase activity	3/65	43/18670	0.000449986	0.00237662	0.00110587	NOS1/MAPK8/MAPK14	3
BP	GO:0042088	T-helper 1 type immune response	3/65	43/18670	0.000449986	0.00237662	0.00110587	TLR4/IL18/IL1B	3
BP	GO:0045746	negative regulation of Notch signaling pathway	3/65	43/18670	0.000449986	0.00237662	0.00110587	AKT1/EGFR/NFKBIA	3
BP	GO:0043409	negative regulation of MAPK cascade	5/65	184/18670	0.000450698	0.00237662	0.00110587	AKT1/TLR4/LYN/IGF1R/IL1B	5
BP	GO:2000045	regulation of G1/S transition of mitotic cell cycle	5/65	184/18670	0.000450698	0.00237662	0.00110587	AKT1/MDM2/EGFR/CCNE1/CDK2	5
BP	GO:0045216	cell-cell junction organization	5/65	185/18670	0.000461985	0.00243188	0.00113158	SRC/PRKCA/ACE/ROCK2/TNF	5
BP	GO:0051348	negative regulation of transferase activity	6/65	285/18670	0.00046599	0.00244869	0.0011394	AKT1/SRC/ADORA2A/LYN/IGF1R/IL1B	6
BP	GO:0014812	muscle cell migration	4/65	104/18670	0.000473869	0.00248143	0.00115464	MDM2/SRC/ACE/PDGFRB	4
BP	GO:2001237	negative regulation of extrinsic apoptotic signaling pathway	4/65	104/18670	0.000473869	0.00248143	0.00115464	AKT1/SRC/IL1B/TNF	4
BP	GO:0030225	macrophage differentiation	3/65	44/18670	0.000481715	0.00250942	0.00116766	PRKCA/PARP1/MMP9	3
BP	GO:0042987	amyloid precursor protein catabolic process	3/65	44/18670	0.000481715	0.00250942	0.00116766	ROCK2/LYN/TNF	3
BP	GO:0045601	regulation of endothelial cell differentiation	3/65	44/18670	0.000481715	0.00250942	0.00116766	ROCK2/IL1B/TNF	3
BP	GO:0003300	cardiac muscle hypertrophy	4/65	106/18670	0.0005093	0.00264397	0.00123027	PRKCA/PTK2/ROCK2/PARP1	4
BP	GO:1901989	positive regulation of cell cycle phase transition	4/65	106/18670	0.0005093	0.00264397	0.00123027	AKT1/MDM2/EGFR/CCNE1	4
BP	GO:0032309	icosanoid secretion	3/65	45/18670	0.000514845	0.00266815	0.00124152	ACE/SYK/IL1B	3
BP	GO:0070391	response to lipoteichoic acid	2/65	10/18670	0.000527499	0.00270225	0.00125739	TLR4/MAPK14	2
BP	GO:0071223	cellular response to lipoteichoic acid	2/65	10/18670	0.000527499	0.00270225	0.00125739	TLR4/MAPK14	2
BP	GO:0090336	positive regulation of brown fat cell differentiation	2/65	10/18670	0.000527499	0.00270225	0.00125739	MAPK14/PTGS2	2
BP	GO:0140052	cellular response to oxidised low-density lipoprotein particle stimulus	2/65	10/18670	0.000527499	0.00270225	0.00125739	AKT1/TLR4	2
BP	GO:1900222	negative regulation of amyloid-beta clearance	2/65	10/18670	0.000527499	0.00270225	0.00125739	CYP51A1/TNF	2
BP	GO:0043502	regulation of muscle adaptation	4/65	107/18670	0.000527706	0.00270225	0.00125739	PRKCA/PTK2/ROCK2/PARP1	4
BP	GO:0051341	regulation of oxidoreductase activity	4/65	107/18670	0.000527706	0.00270225	0.00125739	AKT1/EGFR/IL1B/TNF	4
BP	GO:0001935	endothelial cell proliferation	5/65	191/18670	0.000534246	0.0027311	0.00127081	AKT1/F3/PRKCA/FGFR1/TNF	5
BP	GO:1901888	regulation of cell junction assembly	5/65	192/18670	0.000547071	0.00278024	0.00129368	SRC/ACE/PTK2/ROCK2/TNF	5
BP	GO:0001504	neurotransmitter uptake	3/65	46/18670	0.000549399	0.00278024	0.00129368	NOS1/PER2/SLC18A2	3
BP	GO:0002673	regulation of acute inflammatory response	3/65	46/18670	0.000549399	0.00278024	0.00129368	PTGS2/IL1B/TNF	3
BP	GO:0033628	regulation of cell adhesion mediated by integrin	3/65	46/18670	0.000549399	0.00278024	0.00129368	PTK2/LYN/SYK	3
BP	GO:0060443	mammary gland morphogenesis	3/65	46/18670	0.000549399	0.00278024	0.00129368	SRC/ESR1/CAPN1	3
BP	GO:0071675	regulation of mononuclear cell migration	3/65	46/18670	0.000549399	0.00278024	0.00129368	LYN/MAPK14/TNF	3
BP	GO:0016236	macroautophagy	6/65	295/18670	0.000558847	0.0028233	0.00131372	AKT1/SRC/ADRB2/MAPK8/PIK3CA/CAPN1	6
BP	GO:0014897	striated muscle hypertrophy	4/65	109/18670	0.000565929	0.00285429	0.00132813	PRKCA/PTK2/ROCK2/PARP1	4
BP	GO:0010876	lipid localization	7/65	415/18670	0.000584683	0.00292799	0.00136243	CYP19A1/AKT1/ACE/SYK/NFKBIA/IL1B/TNF	7
BP	GO:0006953	acute-phase response	3/65	47/18670	0.000585404	0.00292799	0.00136243	PTGS2/IL1B/TNF	3
BP	GO:0014911	positive regulation of smooth muscle cell migration	3/65	47/18670	0.000585404	0.00292799	0.00136243	MDM2/SRC/PDGFRB	3
BP	GO:0050435	amyloid-beta metabolic process	3/65	47/18670	0.000585404	0.00292799	0.00136243	ACE/ROCK2/TNF	3
BP	GO:0070849	response to epidermal growth factor	3/65	47/18670	0.000585404	0.00292799	0.00136243	AKT1/EGFR/MAPK1	3
BP	GO:0070661	leukocyte proliferation	6/65	298/18670	0.000589338	0.00294278	0.00136931	TLR4/ACE/LYN/SYK/IL18/IL1B	6
BP	GO:0001763	morphogenesis of a branching structure	5/65	196/18670	0.000600702	0.00298961	0.0013911	SRC/ESR1/MET/FGFR1/TNF	5
BP	GO:0002685	regulation of leukocyte migration	5/65	196/18670	0.000600702	0.00298961	0.0013911	CYP19A1/AKT1/LYN/MAPK14/TNF	5
BP	GO:0014896	muscle hypertrophy	4/65	111/18670	0.000606081	0.0030114	0.00140124	PRKCA/PTK2/ROCK2/PARP1	4
BP	GO:0035272	exocrine system development	3/65	48/18670	0.000622885	0.00308471	0.00143535	EGFR/FGFR1/TNF	3
BP	GO:0055023	positive regulation of cardiac muscle tissue growth	3/65	48/18670	0.000622885	0.00308471	0.00143535	MAPK1/MAPK14/FGFR1	3
BP	GO:0001938	positive regulation of endothelial cell proliferation	4/65	112/18670	0.000626897	0.00309949	0.00144223	AKT1/F3/PRKCA/FGFR1	4
BP	GO:0007256	activation of JNKK activity	2/65	11/18670	0.000643273	0.00315455	0.00146785	MAP3K10/MAP3K12	2
BP	GO:0046886	positive regulation of hormone biosynthetic process	2/65	11/18670	0.000643273	0.00315455	0.00146785	IL1B/TNF	2
BP	GO:0060736	prostate gland growth	2/65	11/18670	0.000643273	0.00315455	0.00146785	CYP19A1/ESR1	2
BP	GO:0072584	caveolin-mediated endocytosis	2/65	11/18670	0.000643273	0.00315455	0.00146785	SRC/MAPK1	2
BP	GO:1905245	regulation of aspartic-type peptidase activity	2/65	11/18670	0.000643273	0.00315455	0.00146785	ROCK2/LYN	2
BP	GO:0032609	interferon-gamma production	4/65	113/18670	0.000648216	0.00316847	0.00147433	TLR4/IL18/IL1B/TNF	4
BP	GO:0043200	response to amino acid	4/65	113/18670	0.000648216	0.00316847	0.00147433	MMP2/EGFR/LYN/TNF	4
BP	GO:0003044	regulation of systemic arterial blood pressure mediated by a chemical signal	3/65	49/18670	0.000661864	0.0032195	0.00149807	ADRB2/ACE/HSD11B2	3
BP	GO:0071715	icosanoid transport	3/65	49/18670	0.000661864	0.0032195	0.00149807	ACE/SYK/IL1B	3
BP	GO:1901571	fatty acid derivative transport	3/65	49/18670	0.000661864	0.0032195	0.00149807	ACE/SYK/IL1B	3
BP	GO:0042035	regulation of cytokine biosynthetic process	4/65	114/18670	0.000670045	0.0032488	0.0015117	TLR4/SYK/IL1B/TNF	4
BP	GO:0045446	endothelial cell differentiation	4/65	114/18670	0.000670045	0.0032488	0.0015117	ROCK2/MET/IL1B/TNF	4
BP	GO:1902806	regulation of cell cycle G1/S phase transition	5/65	202/18670	0.000688436	0.00333261	0.0015507	AKT1/MDM2/EGFR/CCNE1/CDK2	5
BP	GO:0014009	glial cell proliferation	3/65	50/18670	0.000702367	0.00339459	0.00157954	LYN/IL1B/TNF	3
BP	GO:0030278	regulation of ossification	5/65	203/18670	0.000703944	0.00339675	0.00158055	ADRB2/PTK2/MAPK1/MAPK14/TNF	5
BP	GO:0031396	regulation of protein ubiquitination	5/65	204/18670	0.000719712	0.00346174	0.00161079	MAPK9/AKT1/XIAP/ADRB2/PER2	5
BP	GO:0034764	positive regulation of transmembrane transport	5/65	204/18670	0.000719712	0.00346174	0.00161079	AKT1/ADRB2/NOS1/CA2/MAPK14	5
BP	GO:0048146	positive regulation of fibroblast proliferation	3/65	51/18670	0.000744417	0.00356917	0.00166078	PDGFRB/EGFR/ESR1	3
BP	GO:0097366	response to bronchodilator	3/65	51/18670	0.000744417	0.00356917	0.00166078	ADORA2A/SLC18A2/CDK2	3
BP	GO:0050679	positive regulation of epithelial cell proliferation	5/65	206/18670	0.000752039	0.00359999	0.00167511	AKT1/F3/PRKCA/EGFR/FGFR1	5
BP	GO:0030073	insulin secretion	5/65	207/18670	0.000768605	0.00364059	0.00169401	PRKCA/PER2/SLC2A1/IL1B/TNF	5
BP	GO:0071456	cellular response to hypoxia	5/65	207/18670	0.000768605	0.00364059	0.00169401	AKT1/MDM2/SRC/ROCK2/PTGS2	5
BP	GO:0031392	regulation of prostaglandin biosynthetic process	2/65	12/18670	0.000770195	0.00364059	0.00169401	PTGS2/IL1B	2
BP	GO:0032230	positive regulation of synaptic transmission, GABAergic	2/65	12/18670	0.000770195	0.00364059	0.00169401	CA2/ADORA2A	2
BP	GO:0042368	vitamin D biosynthetic process	2/65	12/18670	0.000770195	0.00364059	0.00169401	IL1B/TNF	2
BP	GO:0045080	positive regulation of chemokine biosynthetic process	2/65	12/18670	0.000770195	0.00364059	0.00169401	IL1B/TNF	2
BP	GO:0071639	positive regulation of monocyte chemotactic protein-1 production	2/65	12/18670	0.000770195	0.00364059	0.00169401	SYK/IL1B	2
BP	GO:2000105	positive regulation of DNA-dependent DNA replication	2/65	12/18670	0.000770195	0.00364059	0.00169401	FGFR1/CDK2	2
BP	GO:0002683	negative regulation of immune system process	7/65	435/18670	0.000771608	0.00364155	0.00169446	CYP19A1/AKT1/TLR4/ADORA2A/LYN/NFKBIA/TNF	7
BP	GO:0050670	regulation of lymphocyte proliferation	5/65	208/18670	0.000785442	0.00370104	0.00172214	TLR4/LYN/SYK/IL18/IL1B	5
BP	GO:0060421	positive regulation of heart growth	3/65	52/18670	0.000788038	0.00370747	0.00172513	MAPK1/MAPK14/FGFR1	3
BP	GO:0032944	regulation of mononuclear cell proliferation	5/65	209/18670	0.000802554	0.00376987	0.00175417	TLR4/LYN/SYK/IL18/IL1B	5
BP	GO:0006721	terpenoid metabolic process	4/65	120/18670	0.000812096	0.00380283	0.0017695	AKR1C3/EGFR/CYP2C19/CYP2C9	4
BP	GO:1903052	positive regulation of proteolysis involved in cellular protein catabolic process	4/65	120/18670	0.000812096	0.00380283	0.0017695	MAPK9/AKT1/MDM2/PTK2	4
BP	GO:0019932	second-messenger-mediated signaling	7/65	439/18670	0.000814123	0.00380641	0.00177116	PRKCA/ADRB2/NOS1/EGFR/ADORA2A/SYK/TNF	7
BP	GO:0043523	regulation of neuron apoptotic process	5/65	210/18670	0.000819942	0.00382174	0.0017783	ADORA2A/PIK3CA/PARP1/MAP3K12/TNF	5
BP	GO:0097529	myeloid leukocyte migration	5/65	210/18670	0.000819942	0.00382174	0.0017783	CYP19A1/LYN/SYK/MAPK14/IL1B	5
BP	GO:0045661	regulation of myoblast differentiation	3/65	53/18670	0.000833252	0.00387778	0.00180437	IL18/MAPK14/TNF	3
BP	GO:1905477	positive regulation of protein localization to membrane	4/65	122/18670	0.000863832	0.00401389	0.00186771	AKT1/MAPK8/EGFR/TNF	4
BP	GO:0002763	positive regulation of myeloid leukocyte differentiation	3/65	54/18670	0.000880083	0.00406431	0.00189117	PRKCA/CA2/TNF	3
BP	GO:0032655	regulation of interleukin-12 production	3/65	54/18670	0.000880083	0.00406431	0.00189117	TLR4/SYK/MAPK14	3
BP	GO:0050994	regulation of lipid catabolic process	3/65	54/18670	0.000880083	0.00406431	0.00189117	AKT1/IL1B/TNF	3
BP	GO:0051353	positive regulation of oxidoreductase activity	3/65	54/18670	0.000880083	0.00406431	0.00189117	AKT1/IL1B/TNF	3
BP	GO:0003084	positive regulation of systemic arterial blood pressure	2/65	13/18670	0.000908187	0.00418127	0.00194559	ACE/HSD11B2	2
BP	GO:0070431	nucleotide-binding oligomerization domain containing 2 signaling pathway	2/65	13/18670	0.000908187	0.00418127	0.00194559	TLR4/NFKBIA	2
BP	GO:0046717	acid secretion	4/65	124/18670	0.000917852	0.00421932	0.0019633	ACE/ADORA2A/SYK/IL1B	4
BP	GO:0042306	regulation of protein import into nucleus	3/65	55/18670	0.000928553	0.00425561	0.00198018	MAPK1/MAPK14/PTGS2	3
BP	GO:0051186	cofactor metabolic process	7/65	449/18670	0.000928573	0.00425561	0.00198018	AKT1/AKR1C3/SCD/PTGES/EGFR/SLC2A1/PTGS2	7
BP	GO:0008406	gonad development	5/65	217/18670	0.000949664	0.00433906	0.00201901	CYP19A1/SRC/AKR1C3/PDGFRB/ESR1	5
BP	GO:0036294	cellular response to decreased oxygen levels	5/65	217/18670	0.000949664	0.00433906	0.00201901	AKT1/MDM2/SRC/ROCK2/PTGS2	5
BP	GO:0032615	interleukin-12 production	3/65	56/18670	0.000978685	0.00445139	0.00207128	TLR4/SYK/MAPK14	3
BP	GO:0060688	regulation of morphogenesis of a branching structure	3/65	56/18670	0.000978685	0.00445139	0.00207128	ESR1/FGFR1/TNF	3
BP	GO:1903078	positive regulation of protein localization to plasma membrane	3/65	56/18670	0.000978685	0.00445139	0.00207128	AKT1/EGFR/TNF	3
BP	GO:0007584	response to nutrient	5/65	219/18670	0.000989386	0.00449328	0.00209077	MDM2/AKR1C3/EGFR/PTGS2/IL1B	5
BP	GO:0046942	carboxylic acid transport	6/65	331/18670	0.00101753	0.00461414	0.00214701	AKT1/ACE/PER2/ADORA2A/SYK/IL1B	6
BP	GO:0048008	platelet-derived growth factor receptor signaling pathway	3/65	57/18670	0.0010305	0.00465193	0.0021646	F3/SRC/PDGFRB	3
BP	GO:0060043	regulation of cardiac muscle cell proliferation	3/65	57/18670	0.0010305	0.00465193	0.0021646	MAPK1/MAPK14/FGFR1	3
BP	GO:0071398	cellular response to fatty acid	3/65	57/18670	0.0010305	0.00465193	0.0021646	AKT1/SRC/AKR1C3	3
BP	GO:0034763	negative regulation of transmembrane transport	4/65	128/18670	0.00103297	0.00465608	0.00216653	AKT1/MMP9/IL1B/TNF	4
BP	GO:0015849	organic acid transport	6/65	333/18670	0.00104959	0.00471578	0.00219431	AKT1/ACE/PER2/ADORA2A/SYK/IL1B	6
BP	GO:0016042	lipid catabolic process	6/65	333/18670	0.00104959	0.00471578	0.00219431	CYP19A1/GBA2/AKT1/AKR1C3/IL1B/TNF	6
BP	GO:0070663	regulation of leukocyte proliferation	5/65	222/18670	0.00105127	0.00471578	0.00219431	TLR4/LYN/SYK/IL18/IL1B	5
BP	GO:0035791	platelet-derived growth factor receptor-beta signaling pathway	2/65	14/18670	0.00105717	0.00471578	0.00219431	SRC/PDGFRB	2
BP	GO:0071391	cellular response to estrogen stimulus	2/65	14/18670	0.00105717	0.00471578	0.00219431	MDM2/ESR1	2
BP	GO:0106070	regulation of adenylate cyclase-activating G protein-coupled receptor signaling pathway	2/65	14/18670	0.00105717	0.00471578	0.00219431	PRKCA/NOS1	2
BP	GO:2001279	regulation of unsaturated fatty acid biosynthetic process	2/65	14/18670	0.00105717	0.00471578	0.00219431	PTGS2/IL1B	2
BP	GO:0007043	cell-cell junction assembly	4/65	129/18670	0.00106326	0.00472891	0.00220041	PRKCA/ACE/ROCK2/TNF	4
BP	GO:0034754	cellular hormone metabolic process	4/65	129/18670	0.00106326	0.00472891	0.00220041	CYP19A1/AKR1C3/ESR1/CYP2C9	4
BP	GO:0045137	development of primary sexual characteristics	5/65	223/18670	0.00107253	0.00476309	0.00221632	CYP19A1/SRC/AKR1C3/PDGFRB/ESR1	5
BP	GO:0030520	intracellular estrogen receptor signaling pathway	3/65	58/18670	0.00108402	0.00479998	0.00223349	SRC/PARP1/ESR1	3
BP	GO:1904589	regulation of protein import	3/65	58/18670	0.00108402	0.00479998	0.00223349	MAPK1/MAPK14/PTGS2	3
BP	GO:0030595	leukocyte chemotaxis	5/65	224/18670	0.0010941	0.00482364	0.00224449	CYP19A1/LYN/SYK/MAPK14/IL1B	5
BP	GO:0097191	extrinsic apoptotic signaling pathway	5/65	224/18670	0.0010941	0.00482364	0.00224449	AKT1/SRC/FGFR1/IL1B/TNF	5
BP	GO:0050671	positive regulation of lymphocyte proliferation	4/65	130/18670	0.00109417	0.00482364	0.00224449	TLR4/SYK/IL18/IL1B	4
BP	GO:0002697	regulation of immune effector process	7/65	462/18670	0.00109599	0.00482459	0.00224494	TLR4/LYN/SYK/IL18/MAPK14/IL1B/TNF	7
BP	GO:0032946	positive regulation of mononuclear cell proliferation	4/65	131/18670	0.00112571	0.00494818	0.00230244	TLR4/SYK/IL18/IL1B	4
BP	GO:0070527	platelet aggregation	3/65	59/18670	0.00113927	0.00500049	0.00232679	PRKCA/LYN/SYK	3
BP	GO:0003158	endothelium development	4/65	132/18670	0.00115788	0.00506004	0.00235449	ROCK2/MET/IL1B/TNF	4
BP	GO:0043280	positive regulation of cysteine-type endopeptidase activity involved in apoptotic process	4/65	132/18670	0.00115788	0.00506004	0.00235449	F3/SYK/CASP1/TNF	4
BP	GO:0045598	regulation of fat cell differentiation	4/65	132/18670	0.00115788	0.00506004	0.00235449	AKT1/MAPK14/PTGS2/TNF	4
BP	GO:0046324	regulation of glucose import	3/65	60/18670	0.00119626	0.00519762	0.00241851	AKT1/MAPK14/TNF	3
BP	GO:0051893	regulation of focal adhesion assembly	3/65	60/18670	0.00119626	0.00519762	0.00241851	SRC/PTK2/ROCK2	3
BP	GO:0090109	regulation of cell-substrate junction assembly	3/65	60/18670	0.00119626	0.00519762	0.00241851	SRC/PTK2/ROCK2	3
BP	GO:0150116	regulation of cell-substrate junction organization	3/65	60/18670	0.00119626	0.00519762	0.00241851	SRC/PTK2/ROCK2	3
BP	GO:0033044	regulation of chromosome organization	6/65	342/18670	0.00120361	0.00521284	0.0024256	SRC/NOS1/MAPK8/PARP1/MAPK1/IL1B	6
BP	GO:0017014	protein nitrosylation	2/65	15/18670	0.00121708	0.00521284	0.0024256	NOS1/ACE	2
BP	GO:0018119	peptidyl-cysteine S-nitrosylation	2/65	15/18670	0.00121708	0.00521284	0.0024256	NOS1/ACE	2
BP	GO:0030730	sequestering of triglyceride	2/65	15/18670	0.00121708	0.00521284	0.0024256	IL1B/TNF	2
BP	GO:0032352	positive regulation of hormone metabolic process	2/65	15/18670	0.00121708	0.00521284	0.0024256	IL1B/TNF	2
BP	GO:0035635	entry of bacterium into host cell	2/65	15/18670	0.00121708	0.00521284	0.0024256	SRC/MET	2
BP	GO:0042362	fat-soluble vitamin biosynthetic process	2/65	15/18670	0.00121708	0.00521284	0.0024256	IL1B/TNF	2
BP	GO:0045073	regulation of chemokine biosynthetic process	2/65	15/18670	0.00121708	0.00521284	0.0024256	IL1B/TNF	2
BP	GO:0051044	positive regulation of membrane protein ectodomain proteolysis	2/65	15/18670	0.00121708	0.00521284	0.0024256	IL1B/TNF	2
BP	GO:2001028	positive regulation of endothelial cell chemotaxis	2/65	15/18670	0.00121708	0.00521284	0.0024256	MET/FGFR1	2
BP	GO:0032355	response to estradiol	4/65	134/18670	0.00122414	0.00522822	0.00243275	PDGFRB/EGFR/ESR1/PTGS2	4
BP	GO:0044409	entry into host	4/65	134/18670	0.00122414	0.00522822	0.00243275	SRC/CTSB/EGFR/MET	4
BP	GO:0009743	response to carbohydrate	5/65	230/18670	0.00123037	0.00524737	0.00244166	PIK3CA/LYN/IGF1R/PTGS2/IL1B	5
BP	GO:1903320	regulation of protein modification by small protein conjugation or removal	5/65	231/18670	0.00125425	0.00532238	0.00247656	MAPK9/AKT1/XIAP/ADRB2/PER2	5
BP	GO:0010803	regulation of tumor necrosis factor-mediated signaling pathway	3/65	61/18670	0.00125503	0.00532238	0.00247656	SYK/CASP1/TNF	3
BP	GO:0032370	positive regulation of lipid transport	3/65	61/18670	0.00125503	0.00532238	0.00247656	CYP19A1/NFKBIA/IL1B	3
BP	GO:1905953	negative regulation of lipid localization	3/65	61/18670	0.00125503	0.00532238	0.00247656	AKT1/NFKBIA/TNF	3
BP	GO:0002705	positive regulation of leukocyte mediated immunity	4/65	136/18670	0.00129303	0.00547581	0.00254796	SYK/IL18/IL1B/TNF	4
BP	GO:0002753	cytoplasmic pattern recognition receptor signaling pathway	3/65	62/18670	0.00131558	0.00554792	0.00258151	TLR4/XIAP/NFKBIA	3
BP	GO:0055025	positive regulation of cardiac muscle tissue development	3/65	62/18670	0.00131558	0.00554792	0.00258151	MAPK1/MAPK14/FGFR1	3
BP	GO:1904356	regulation of telomere maintenance via telomere lengthening	3/65	62/18670	0.00131558	0.00554792	0.00258151	SRC/PARP1/MAPK1	3
BP	GO:0071453	cellular response to oxygen levels	5/65	234/18670	0.00132795	0.00559226	0.00260214	AKT1/MDM2/SRC/ROCK2/PTGS2	5
BP	GO:0006469	negative regulation of protein kinase activity	5/65	235/18670	0.00135322	0.0056907	0.00264795	AKT1/ADORA2A/LYN/IGF1R/IL1B	5
BP	GO:0042982	amyloid precursor protein metabolic process	3/65	63/18670	0.00137795	0.00574794	0.00267458	ROCK2/LYN/TNF	3
BP	GO:1904377	positive regulation of protein localization to cell periphery	3/65	63/18670	0.00137795	0.00574794	0.00267458	AKT1/EGFR/TNF	3
BP	GO:0002739	regulation of cytokine secretion involved in immune response	2/65	16/18670	0.00138783	0.00574794	0.00267458	MAPK14/TNF	2
BP	GO:0016540	protein autoprocessing	2/65	16/18670	0.00138783	0.00574794	0.00267458	PARP1/CASP1	2
BP	GO:0019372	lipoxygenase pathway	2/65	16/18670	0.00138783	0.00574794	0.00267458	ALOX5/PTGS2	2
BP	GO:0034116	positive regulation of heterotypic cell-cell adhesion	2/65	16/18670	0.00138783	0.00574794	0.00267458	IL1B/TNF	2
BP	GO:0042447	hormone catabolic process	2/65	16/18670	0.00138783	0.00574794	0.00267458	CYP19A1/ACE	2
BP	GO:0045986	negative regulation of smooth muscle contraction	2/65	16/18670	0.00138783	0.00574794	0.00267458	ADRB2/PTGS2	2
BP	GO:0086103	G protein-coupled receptor signaling pathway involved in heart process	2/65	16/18670	0.00138783	0.00574794	0.00267458	SRC/NOS1	2
BP	GO:0090335	regulation of brown fat cell differentiation	2/65	16/18670	0.00138783	0.00574794	0.00267458	MAPK14/PTGS2	2
BP	GO:1902004	positive regulation of amyloid-beta formation	2/65	16/18670	0.00138783	0.00574794	0.00267458	ROCK2/TNF	2
BP	GO:0006720	isoprenoid metabolic process	4/65	139/18670	0.00140137	0.00578809	0.00269327	AKR1C3/EGFR/CYP2C19/CYP2C9	4
BP	GO:0007189	adenylate cyclase-activating G protein-coupled receptor signaling pathway	4/65	139/18670	0.00140137	0.00578809	0.00269327	PRKCA/ADRB2/NOS1/ADORA2A	4
BP	GO:0034765	regulation of ion transmembrane transport	7/65	483/18670	0.00141581	0.00583974	0.0027173	AKT1/ADRB2/NOS1/PER2/LYN/MMP9/CAPN1	7
BP	GO:0042737	drug catabolic process	4/65	140/18670	0.00143885	0.00591592	0.00275274	NOS1/NR1I2/CYP2C19/CYP2C9	4
BP	GO:1903364	positive regulation of cellular protein catabolic process	4/65	140/18670	0.00143885	0.00591592	0.00275274	MAPK9/AKT1/MDM2/PTK2	4
BP	GO:0045600	positive regulation of fat cell differentiation	3/65	64/18670	0.00144214	0.00591592	0.00275274	AKT1/MAPK14/PTGS2	3
BP	GO:0045670	regulation of osteoclast differentiation	3/65	64/18670	0.00144214	0.00591592	0.00275274	TLR4/CA2/TNF	3
BP	GO:0043312	neutrophil degranulation	7/65	485/18670	0.00144972	0.00593892	0.00276345	ALOX5/CTSB/SYK/MAPK1/MAPK14/MMP9/CAPN1	7
BP	GO:0051402	neuron apoptotic process	5/65	239/18670	0.00145785	0.0059641	0.00277516	ADORA2A/PIK3CA/PARP1/MAP3K12/TNF	5
BP	GO:0002283	neutrophil activation involved in immune response	7/65	488/18670	0.00150177	0.00613547	0.00285491	ALOX5/CTSB/SYK/MAPK1/MAPK14/MMP9/CAPN1	7
BP	GO:0045739	positive regulation of DNA repair	3/65	65/18670	0.00150818	0.00615331	0.00286321	CBX8/EGFR/PARP1	3
BP	GO:0010744	positive regulation of macrophage derived foam cell differentiation	2/65	17/18670	0.00156935	0.00637693	0.00296726	MAPK9/IL18	2
BP	GO:0030540	female genitalia development	2/65	17/18670	0.00156935	0.00637693	0.00296726	CYP19A1/ESR1	2
BP	GO:2000641	regulation of early endosome to late endosome transport	2/65	17/18670	0.00156935	0.00637693	0.00296726	SRC/MAPK1	2
BP	GO:0070613	regulation of protein processing	3/65	66/18670	0.0015761	0.00639573	0.00297601	MDM2/XIAP/SRC	3
BP	GO:0060038	cardiac muscle cell proliferation	3/65	67/18670	0.0016459	0.00666103	0.00309945	MAPK1/MAPK14/FGFR1	3
BP	GO:2000573	positive regulation of DNA biosynthetic process	3/65	67/18670	0.0016459	0.00666103	0.00309945	SRC/PDGFRB/MAPK1	3
BP	GO:0042180	cellular ketone metabolic process	5/65	246/18670	0.00165516	0.00668951	0.00311271	CYP19A1/AKT1/AKR1C3/PTGS2/IL1B	5
BP	GO:0051384	response to glucocorticoid	4/65	146/18670	0.00167856	0.006775	0.00315249	EGFR/HSD11B2/PTGS2/TNF	4
BP	GO:0019915	lipid storage	3/65	68/18670	0.00171761	0.00687729	0.00320008	NFKBIA/IL1B/TNF	3
BP	GO:0033627	cell adhesion mediated by integrin	3/65	68/18670	0.00171761	0.00687729	0.00320008	PTK2/LYN/SYK	3
BP	GO:0035924	cellular response to vascular endothelial growth factor stimulus	3/65	68/18670	0.00171761	0.00687729	0.00320008	AKT1/PDGFRB/MAPK14	3
BP	GO:0046323	glucose import	3/65	68/18670	0.00171761	0.00687729	0.00320008	AKT1/MAPK14/TNF	3
BP	GO:0071230	cellular response to amino acid stimulus	3/65	68/18670	0.00171761	0.00687729	0.00320008	MMP2/EGFR/TNF	3
BP	GO:1903317	regulation of protein maturation	3/65	68/18670	0.00171761	0.00687729	0.00320008	MDM2/XIAP/SRC	3
BP	GO:0071236	cellular response to antibiotic	4/65	147/18670	0.00172105	0.00688191	0.00320223	MDM2/CBX8/SRC/MET	4
BP	GO:0030198	extracellular matrix organization	6/65	368/18670	0.00174711	0.00697686	0.00324641	MMP1/PTK2/MMP2/MMP9/CAPN1/TNF	6
BP	GO:0006704	glucocorticoid biosynthetic process	2/65	18/18670	0.00176156	0.00697901	0.00324741	HSD11B1/HSD11B2	2
BP	GO:0007252	I-kappaB phosphorylation	2/65	18/18670	0.00176156	0.00697901	0.00324741	AKT1/TLR4	2
BP	GO:0035994	response to muscle stretch	2/65	18/18670	0.00176156	0.00697901	0.00324741	MAPK14/NFKBIA	2
BP	GO:0071605	monocyte chemotactic protein-1 production	2/65	18/18670	0.00176156	0.00697901	0.00324741	SYK/IL1B	2
BP	GO:0071637	regulation of monocyte chemotactic protein-1 production	2/65	18/18670	0.00176156	0.00697901	0.00324741	SYK/IL1B	2
BP	GO:1900221	regulation of amyloid-beta clearance	2/65	18/18670	0.00176156	0.00697901	0.00324741	CYP51A1/TNF	2
BP	GO:0043062	extracellular structure organization	6/65	369/18670	0.00177121	0.00700802	0.00326091	MMP1/PTK2/MMP2/MMP9/CAPN1/TNF	6
BP	GO:0015909	long-chain fatty acid transport	3/65	69/18670	0.00179125	0.00706874	0.00328916	AKT1/ACE/SYK	3
BP	GO:0042698	ovulation cycle	3/65	69/18670	0.00179125	0.00706874	0.00328916	SRC/EGFR/ESR1	3
BP	GO:0009267	cellular response to starvation	4/65	149/18670	0.00180826	0.00709865	0.00330308	AKR1C3/MAPK8/MAPK1/SLC2A1	4
BP	GO:0051092	positive regulation of NF-kappaB transcription factor activity	4/65	149/18670	0.00180826	0.00709865	0.00330308	TLR4/IL18/IL1B/TNF	4
BP	GO:2000058	regulation of ubiquitin-dependent protein catabolic process	4/65	149/18670	0.00180826	0.00709865	0.00330308	MAPK9/AKT1/MDM2/PTK2	4
BP	GO:2001056	positive regulation of cysteine-type endopeptidase activity	4/65	149/18670	0.00180826	0.00709865	0.00330308	F3/SYK/CASP1/TNF	4
BP	GO:0048754	branching morphogenesis of an epithelial tube	4/65	150/18670	0.00185299	0.00726479	0.00338039	SRC/ESR1/MET/TNF	4
BP	GO:0034121	regulation of toll-like receptor signaling pathway	3/65	70/18670	0.00186683	0.00730953	0.00340121	TLR4/LYN/ESR1	3
BP	GO:0031330	negative regulation of cellular catabolic process	5/65	253/18670	0.00187147	0.00731817	0.00340523	AKT1/PTK2/PIK3CA/MAPK14/MET	5
BP	GO:0006261	DNA-dependent DNA replication	4/65	151/18670	0.00189849	0.0074142	0.00344991	CCNE2/CCNE1/FGFR1/CDK2	4
BP	GO:0051924	regulation of calcium ion transport	5/65	254/18670	0.00190398	0.00742602	0.00345541	NOS1/PDGFRB/ADORA2A/LYN/PTGS2	5
BP	GO:0042531	positive regulation of tyrosine phosphorylation of STAT protein	3/65	71/18670	0.00194438	0.00752515	0.00350154	LYN/IL18/TNF	3
BP	GO:0051057	positive regulation of small GTPase mediated signal transduction	3/65	71/18670	0.00194438	0.00752515	0.00350154	SRC/PDGFRB/LYN	3
BP	GO:0032675	regulation of interleukin-6 production	4/65	152/18670	0.00194475	0.00752515	0.00350154	TLR4/SYK/IL1B/TNF	4
BP	GO:0002726	positive regulation of T cell cytokine production	2/65	19/18670	0.00196439	0.00752515	0.00350154	IL18/IL1B	2
BP	GO:0002922	positive regulation of humoral immune response	2/65	19/18670	0.00196439	0.00752515	0.00350154	IL1B/TNF	2
BP	GO:0010888	negative regulation of lipid storage	2/65	19/18670	0.00196439	0.00752515	0.00350154	NFKBIA/TNF	2
BP	GO:0032303	regulation of icosanoid secretion	2/65	19/18670	0.00196439	0.00752515	0.00350154	SYK/IL1B	2
BP	GO:0032930	positive regulation of superoxide anion generation	2/65	19/18670	0.00196439	0.00752515	0.00350154	EGFR/SYK	2
BP	GO:0042908	xenobiotic transport	2/65	19/18670	0.00196439	0.00752515	0.00350154	NR1I2/SLC2A1	2
BP	GO:0046641	positive regulation of alpha-beta T cell proliferation	2/65	19/18670	0.00196439	0.00752515	0.00350154	SYK/IL18	2
BP	GO:0060716	labyrinthine layer blood vessel development	2/65	19/18670	0.00196439	0.00752515	0.00350154	AKT1/MAPK1	2
BP	GO:1900409	positive regulation of cellular response to oxidative stress	2/65	19/18670	0.00196439	0.00752515	0.00350154	TLR4/TNF	2
BP	GO:1903798	regulation of production of miRNAs involved in gene silencing by miRNA	2/65	19/18670	0.00196439	0.00752515	0.00350154	EGFR/ESR1	2
BP	GO:2000010	positive regulation of protein localization to cell surface	2/65	19/18670	0.00196439	0.00752515	0.00350154	AKT1/TNF	2
BP	GO:0050678	regulation of epithelial cell proliferation	6/65	378/18670	0.00199963	0.00765042	0.00355983	AKT1/F3/PRKCA/EGFR/FGFR1/TNF	6
BP	GO:0033673	negative regulation of kinase activity	5/65	257/18670	0.00200401	0.00765746	0.0035631	AKT1/ADORA2A/LYN/IGF1R/IL1B	5
BP	GO:0006305	DNA alkylation	3/65	72/18670	0.0020239	0.00771389	0.00358936	BAZ2A/PIK3CA/PARP1	3
BP	GO:0006306	DNA methylation	3/65	72/18670	0.0020239	0.00771389	0.00358936	BAZ2A/PIK3CA/PARP1	3
BP	GO:0006869	lipid transport	6/65	380/18670	0.00205329	0.007816	0.00363687	CYP19A1/AKT1/ACE/SYK/NFKBIA/IL1B	6
BP	GO:0006801	superoxide metabolic process	3/65	73/18670	0.00210543	0.00799427	0.00371982	EGFR/SYK/TNF	3
BP	GO:1903524	positive regulation of blood circulation	3/65	73/18670	0.00210543	0.00799427	0.00371982	AKT1/EGFR/PTGS2	3
BP	GO:0030856	regulation of epithelial cell differentiation	4/65	156/18670	0.00213765	0.00809616	0.00376724	ROCK2/MMP9/IL1B/TNF	4
BP	GO:0043535	regulation of blood vessel endothelial cell migration	4/65	156/18670	0.00213765	0.00809616	0.00376724	AKT1/PRKCA/FGFR1/PTGS2	4
BP	GO:0002374	cytokine secretion involved in immune response	2/65	20/18670	0.00217776	0.00815577	0.00379497	MAPK14/TNF	2
BP	GO:0002827	positive regulation of T-helper 1 type immune response	2/65	20/18670	0.00217776	0.00815577	0.00379497	IL18/IL1B	2
BP	GO:0016137	glycoside metabolic process	2/65	20/18670	0.00217776	0.00815577	0.00379497	GBA2/AKR1C3	2
BP	GO:0019370	leukotriene biosynthetic process	2/65	20/18670	0.00217776	0.00815577	0.00379497	ALOX5/SYK	2
BP	GO:0019373	epoxygenase P450 pathway	2/65	20/18670	0.00217776	0.00815577	0.00379497	CYP2C19/CYP2C9	2
BP	GO:0032495	response to muramyl dipeptide	2/65	20/18670	0.00217776	0.00815577	0.00379497	MAPK14/NFKBIA	2
BP	GO:0042535	positive regulation of tumor necrosis factor biosynthetic process	2/65	20/18670	0.00217776	0.00815577	0.00379497	TLR4/SYK	2
BP	GO:0043950	positive regulation of cAMP-mediated signaling	2/65	20/18670	0.00217776	0.00815577	0.00379497	PRKCA/NOS1	2
BP	GO:0051580	regulation of neurotransmitter uptake	2/65	20/18670	0.00217776	0.00815577	0.00379497	NOS1/PER2	2
BP	GO:0043271	negative regulation of ion transport	4/65	157/18670	0.00218786	0.0081673	0.00380034	AKT1/NOS1/MMP9/PTGS2	4
BP	GO:0014015	positive regulation of gliogenesis	3/65	74/18670	0.00218898	0.0081673	0.00380034	LYN/IL1B/TNF	3
BP	GO:0099601	regulation of neurotransmitter receptor activity	3/65	74/18670	0.00218898	0.0081673	0.00380034	SRC/ADRB2/CAPN1	3
BP	GO:0052126	movement in host environment	4/65	158/18670	0.00223888	0.00834316	0.00388217	SRC/CTSB/EGFR/MET	4
BP	GO:0033143	regulation of intracellular steroid hormone receptor signaling pathway	3/65	75/18670	0.00227456	0.00845517	0.00393429	SRC/PARP1/ESR1	3
BP	GO:1902117	positive regulation of organelle assembly	3/65	75/18670	0.00227456	0.00845517	0.00393429	MAPK9/SRC/TNF	3
BP	GO:1902652	secondary alcohol metabolic process	4/65	161/18670	0.00239687	0.00881859	0.00410339	GBA2/SCD/CYP51A1/FGFR1	4
BP	GO:0010829	negative regulation of glucose transmembrane transport	2/65	21/18670	0.00240161	0.00881859	0.00410339	IL1B/TNF	2
BP	GO:0010893	positive regulation of steroid biosynthetic process	2/65	21/18670	0.00240161	0.00881859	0.00410339	IL1B/TNF	2
BP	GO:0035743	CD4-positive, alpha-beta T cell cytokine production	2/65	21/18670	0.00240161	0.00881859	0.00410339	IL18/IL1B	2
BP	GO:0036120	cellular response to platelet-derived growth factor stimulus	2/65	21/18670	0.00240161	0.00881859	0.00410339	SRC/PDGFRB	2
BP	GO:0046827	positive regulation of protein export from nucleus	2/65	21/18670	0.00240161	0.00881859	0.00410339	MDM2/IL1B	2
BP	GO:0051900	regulation of mitochondrial depolarization	2/65	21/18670	0.00240161	0.00881859	0.00410339	SRC/PARP1	2
BP	GO:0070920	regulation of production of small RNA involved in gene silencing by RNA	2/65	21/18670	0.00240161	0.00881859	0.00410339	EGFR/ESR1	2
BP	GO:1902884	positive regulation of response to oxidative stress	2/65	21/18670	0.00240161	0.00881859	0.00410339	TLR4/TNF	2
BP	GO:2000810	regulation of bicellular tight junction assembly	2/65	21/18670	0.00240161	0.00881859	0.00410339	ROCK2/TNF	2
BP	GO:0016575	histone deacetylation	3/65	77/18670	0.00245188	0.00899224	0.00418419	BAZ2A/MAPK8/PER2	3
BP	GO:0007548	sex differentiation	5/65	270/18670	0.00248246	0.00908225	0.00422607	CYP19A1/SRC/AKR1C3/PDGFRB/ESR1	5
BP	GO:0045927	positive regulation of growth	5/65	270/18670	0.00248246	0.00908225	0.00422607	AKT1/EGFR/MAPK1/MAPK14/FGFR1	5
BP	GO:0015718	monocarboxylic acid transport	4/65	163/18670	0.00250637	0.00915859	0.0042616	AKT1/ACE/SYK/IL1B	4
BP	GO:0055021	regulation of cardiac muscle tissue growth	3/65	78/18670	0.00254367	0.00928362	0.00431977	MAPK1/MAPK14/FGFR1	3
BP	GO:0046651	lymphocyte proliferation	5/65	272/18670	0.00256284	0.00934227	0.00434707	TLR4/LYN/SYK/IL18/IL1B	5
BP	GO:0006260	DNA replication	5/65	273/18670	0.00260373	0.00947986	0.00441109	CCNE2/EGFR/CCNE1/FGFR1/CDK2	5
BP	GO:0032928	regulation of superoxide anion generation	2/65	22/18670	0.00263585	0.00952768	0.00443334	EGFR/SYK	2
BP	GO:0036119	response to platelet-derived growth factor	2/65	22/18670	0.00263585	0.00952768	0.00443334	SRC/PDGFRB	2
BP	GO:0042094	interleukin-2 biosynthetic process	2/65	22/18670	0.00263585	0.00952768	0.00443334	IL18/IL1B	2
BP	GO:0045723	positive regulation of fatty acid biosynthetic process	2/65	22/18670	0.00263585	0.00952768	0.00443334	PTGS2/IL1B	2
BP	GO:0051000	positive regulation of nitric-oxide synthase activity	2/65	22/18670	0.00263585	0.00952768	0.00443334	AKT1/TNF	2
BP	GO:0071379	cellular response to prostaglandin stimulus	2/65	22/18670	0.00263585	0.00952768	0.00443334	AKT1/AKR1C3	2
BP	GO:0002831	regulation of response to biotic stimulus	6/65	400/18670	0.00265197	0.00957442	0.00445509	XIAP/SRC/PRKCA/LYN/SYK/IL1B	6
BP	GO:0016125	sterol metabolic process	4/65	166/18670	0.002677	0.00965323	0.00449176	CYP19A1/GBA2/SCD/CYP51A1	4
BP	GO:0007411	axon guidance	5/65	276/18670	0.00272926	0.00982992	0.00457397	SRC/PRKCA/PTK2/PIK3CA/MAPK1	5
BP	GO:0033209	tumor necrosis factor-mediated signaling pathway	4/65	167/18670	0.00273561	0.00984099	0.00457913	SYK/NFKBIA/CASP1/TNF	4
BP	GO:0097485	neuron projection guidance	5/65	277/18670	0.00277207	0.00996025	0.00463462	SRC/PRKCA/PTK2/PIK3CA/MAPK1	5
BP	GO:0001822	kidney development	5/65	278/18670	0.00281535	0.0100902	0.00469509	ACE/PDGFRB/CA2/MMP9/FGFR1	5
BP	GO:0009165	nucleotide biosynthetic process	5/65	278/18670	0.00281535	0.0100902	0.00469509	NOS1/SCD/PARP1/MAPK1/PTGS2	5
BP	GO:0014855	striated muscle cell proliferation	3/65	81/18670	0.00283169	0.0100902	0.00469509	MAPK1/MAPK14/FGFR1	3
BP	GO:0032204	regulation of telomere maintenance	3/65	81/18670	0.00283169	0.0100902	0.00469509	SRC/PARP1/MAPK1	3
BP	GO:0032436	positive regulation of proteasomal ubiquitin-dependent protein catabolic process	3/65	81/18670	0.00283169	0.0100902	0.00469509	MAPK9/AKT1/MDM2	3
BP	GO:0034109	homotypic cell-cell adhesion	3/65	81/18670	0.00283169	0.0100902	0.00469509	PRKCA/LYN/SYK	3
BP	GO:0048041	focal adhesion assembly	3/65	81/18670	0.00283169	0.0100902	0.00469509	SRC/PTK2/ROCK2	3
BP	GO:0060485	mesenchyme development	5/65	279/18670	0.00285913	0.0101759	0.00473498	MDM2/PDGFRB/MAPK1/FGFR1/IL1B	5
BP	GO:0051043	regulation of membrane protein ectodomain proteolysis	2/65	23/18670	0.00288042	0.0102155	0.00475339	IL1B/TNF	2
BP	GO:0051882	mitochondrial depolarization	2/65	23/18670	0.00288042	0.0102155	0.00475339	SRC/PARP1	2
BP	GO:0060445	branching involved in salivary gland morphogenesis	2/65	23/18670	0.00288042	0.0102155	0.00475339	FGFR1/TNF	2
BP	GO:0010833	telomere maintenance via telomere lengthening	3/65	82/18670	0.00293198	0.0103617	0.00482142	SRC/PARP1/MAPK1	3
BP	GO:0034644	cellular response to UV	3/65	82/18670	0.00293198	0.0103617	0.00482142	MDM2/PARP1/PTGS2	3
BP	GO:1905954	positive regulation of lipid localization	3/65	82/18670	0.00293198	0.0103617	0.00482142	CYP19A1/NFKBIA/IL1B	3
BP	GO:0034329	cell junction assembly	6/65	409/18670	0.00296061	0.0104506	0.0048628	SRC/PRKCA/ACE/PTK2/ROCK2/TNF	6
BP	GO:1901293	nucleoside phosphate biosynthetic process	5/65	282/18670	0.00299343	0.0105541	0.00491095	NOS1/SCD/PARP1/MAPK1/PTGS2	5
BP	GO:0042509	regulation of tyrosine phosphorylation of STAT protein	3/65	83/18670	0.00303442	0.0106737	0.00496657	LYN/IL18/TNF	3
BP	GO:0048145	regulation of fibroblast proliferation	3/65	83/18670	0.00303442	0.0106737	0.00496657	PDGFRB/EGFR/ESR1	3
BP	GO:0009110	vitamin biosynthetic process	2/65	24/18670	0.00313525	0.0109395	0.00509025	IL1B/TNF	2
BP	GO:0010640	regulation of platelet-derived growth factor receptor signaling pathway	2/65	24/18670	0.00313525	0.0109395	0.00509025	F3/SRC	2
BP	GO:0060396	growth hormone receptor signaling pathway	2/65	24/18670	0.00313525	0.0109395	0.00509025	PTK2/LYN	2
BP	GO:1903649	regulation of cytoplasmic transport	2/65	24/18670	0.00313525	0.0109395	0.00509025	SRC/MAPK1	2
BP	GO:2001026	regulation of endothelial cell chemotaxis	2/65	24/18670	0.00313525	0.0109395	0.00509025	MET/FGFR1	2
BP	GO:0045445	myoblast differentiation	3/65	84/18670	0.00313905	0.0109395	0.00509025	IL18/MAPK14/TNF	3
BP	GO:0048144	fibroblast proliferation	3/65	84/18670	0.00313905	0.0109395	0.00509025	PDGFRB/EGFR/ESR1	3
BP	GO:0060420	regulation of heart growth	3/65	84/18670	0.00313905	0.0109395	0.00509025	MAPK1/MAPK14/FGFR1	3
BP	GO:0002440	production of molecular mediator of immune response	5/65	286/18670	0.00317952	0.0110677	0.00514992	TLR4/IL18/MAPK14/IL1B/TNF	5
BP	GO:0046165	alcohol biosynthetic process	4/65	175/18670	0.00323651	0.011253	0.00523616	SCD/CYP51A1/IL1B/TNF	4
BP	GO:0002028	regulation of sodium ion transport	3/65	85/18670	0.00324587	0.0112726	0.00524526	AKT1/ADRB2/NOS1	3
BP	GO:0043588	skin development	6/65	419/18670	0.00333437	0.0115666	0.00538206	AKR1C3/EGFR/ROCK2/MET/CAPN1/TNF	6
BP	GO:0006919	activation of cysteine-type endopeptidase activity involved in apoptotic process	3/65	86/18670	0.00335491	0.0115844	0.00539037	F3/CASP1/TNF	3
BP	GO:0007260	tyrosine phosphorylation of STAT protein	3/65	86/18670	0.00335491	0.0115844	0.00539037	LYN/IL18/TNF	3
BP	GO:0034637	cellular carbohydrate biosynthetic process	3/65	86/18670	0.00335491	0.0115844	0.00539037	AKT1/PER2/SLC2A1	3
BP	GO:0042058	regulation of epidermal growth factor receptor signaling pathway	3/65	86/18670	0.00335491	0.0115844	0.00539037	AKT1/EGFR/MMP9	3
BP	GO:0043488	regulation of mRNA stability	4/65	177/18670	0.00337087	0.0116262	0.00540982	AKT1/PRKCA/ROCK2/MAPK14	4
BP	GO:0008211	glucocorticoid metabolic process	2/65	25/18670	0.00340025	0.0116608	0.00542589	HSD11B1/HSD11B2	2
BP	GO:0045662	negative regulation of myoblast differentiation	2/65	25/18670	0.00340025	0.0116608	0.00542589	IL18/TNF	2
BP	GO:0045672	positive regulation of osteoclast differentiation	2/65	25/18670	0.00340025	0.0116608	0.00542589	CA2/TNF	2
BP	GO:0060444	branching involved in mammary gland duct morphogenesis	2/65	25/18670	0.00340025	0.0116608	0.00542589	SRC/ESR1	2
BP	GO:0071378	cellular response to growth hormone stimulus	2/65	25/18670	0.00340025	0.0116608	0.00542589	PTK2/LYN	2
BP	GO:0001892	embryonic placenta development	3/65	87/18670	0.00346616	0.0118463	0.00551223	AKT1/EGFR/MAPK1	3
BP	GO:0045844	positive regulation of striated muscle tissue development	3/65	87/18670	0.00346616	0.0118463	0.00551223	MAPK1/MAPK14/FGFR1	3
BP	GO:0048636	positive regulation of muscle organ development	3/65	87/18670	0.00346616	0.0118463	0.00551223	MAPK1/MAPK14/FGFR1	3
BP	GO:0003015	heart process	5/65	292/18670	0.00347416	0.0118602	0.00551868	MDM2/SRC/NOS1/ACE/PIK3CA	5
BP	GO:0051099	positive regulation of binding	4/65	179/18670	0.00350899	0.011952	0.00556141	ACE/PARP1/MMP9/MET	4
BP	GO:2001235	positive regulation of apoptotic signaling pathway	4/65	179/18670	0.00350899	0.011952	0.00556141	MAPK9/MAPK8/ADORA2A/MMP9	4
BP	GO:0072001	renal system development	5/65	293/18670	0.00352511	0.0119933	0.00558064	ACE/PDGFRB/CA2/MMP9/FGFR1	5
BP	GO:0010565	regulation of cellular ketone metabolic process	4/65	180/18670	0.00357948	0.0120969	0.00562882	AKT1/AKR1C3/PTGS2/IL1B	4
BP	GO:0043534	blood vessel endothelial cell migration	4/65	180/18670	0.00357948	0.0120969	0.00562882	AKT1/PRKCA/FGFR1/PTGS2	4
BP	GO:0071466	cellular response to xenobiotic stimulus	4/65	180/18670	0.00357948	0.0120969	0.00562882	NR1I2/EGFR/CYP2C19/CYP2C9	4
BP	GO:1901796	regulation of signal transduction by p53 class mediator	4/65	180/18670	0.00357948	0.0120969	0.00562882	AKT1/MDM2/MAPK14/CDK2	4
BP	GO:2001257	regulation of cation channel activity	4/65	180/18670	0.00357948	0.0120969	0.00562882	ADRB2/NOS1/MMP9/CAPN1	4
BP	GO:1901863	positive regulation of muscle tissue development	3/65	88/18670	0.00357965	0.0120969	0.00562882	MAPK1/MAPK14/FGFR1	3
BP	GO:0006817	phosphate ion transport	2/65	26/18670	0.00367536	0.0122961	0.00572153	ROS1/FGFR1	2
BP	GO:0010758	regulation of macrophage chemotaxis	2/65	26/18670	0.00367536	0.0122961	0.00572153	CYP19A1/MAPK14	2
BP	GO:0030194	positive regulation of blood coagulation	2/65	26/18670	0.00367536	0.0122961	0.00572153	TLR4/F3	2
BP	GO:0031954	positive regulation of protein autophosphorylation	2/65	26/18670	0.00367536	0.0122961	0.00572153	SRC/ACE	2
BP	GO:0032967	positive regulation of collagen biosynthetic process	2/65	26/18670	0.00367536	0.0122961	0.00572153	CBX8/PDGFRB	2
BP	GO:0034114	regulation of heterotypic cell-cell adhesion	2/65	26/18670	0.00367536	0.0122961	0.00572153	IL1B/TNF	2
BP	GO:1900048	positive regulation of hemostasis	2/65	26/18670	0.00367536	0.0122961	0.00572153	TLR4/F3	2
BP	GO:1903203	regulation of oxidative stress-induced neuron death	2/65	26/18670	0.00367536	0.0122961	0.00572153	TLR4/PARP1	2
BP	GO:1903959	regulation of anion transmembrane transport	2/65	26/18670	0.00367536	0.0122961	0.00572153	AKT1/PER2	2
BP	GO:0046427	positive regulation of receptor signaling pathway via JAK-STAT	3/65	89/18670	0.0036954	0.0123494	0.00574633	LYN/IL18/TNF	3
BP	GO:0001933	negative regulation of protein phosphorylation	6/65	429/18670	0.00374237	0.0124925	0.00581292	AKT1/TLR4/ADORA2A/LYN/IGF1R/IL1B	6
BP	GO:0043487	regulation of RNA stability	4/65	183/18670	0.00379671	0.0126599	0.0058908	AKT1/PRKCA/ROCK2/MAPK14	4
BP	GO:0071674	mononuclear cell migration	3/65	90/18670	0.00381341	0.0127015	0.00591016	LYN/MAPK14/TNF	3
BP	GO:0019933	cAMP-mediated signaling	4/65	184/18670	0.00387107	0.0128651	0.00598628	PRKCA/ADRB2/NOS1/ADORA2A	4
BP	GO:0048639	positive regulation of developmental growth	4/65	184/18670	0.00387107	0.0128651	0.00598628	AKT1/MAPK1/MAPK14/FGFR1	4
BP	GO:0045638	negative regulation of myeloid cell differentiation	3/65	91/18670	0.0039337	0.0130329	0.00606436	TLR4/LYN/NFKBIA	3
BP	GO:0051899	membrane depolarization	3/65	91/18670	0.0039337	0.0130329	0.00606436	SRC/ADORA2A/PARP1	3
BP	GO:0002825	regulation of T-helper 1 type immune response	2/65	27/18670	0.00396051	0.0130329	0.00606436	IL18/IL1B	2
BP	GO:0010714	positive regulation of collagen metabolic process	2/65	27/18670	0.00396051	0.0130329	0.00606436	CBX8/PDGFRB	2
BP	GO:0036475	neuron death in response to oxidative stress	2/65	27/18670	0.00396051	0.0130329	0.00606436	TLR4/PARP1	2
BP	GO:0045932	negative regulation of muscle contraction	2/65	27/18670	0.00396051	0.0130329	0.00606436	ADRB2/PTGS2	2
BP	GO:0050820	positive regulation of coagulation	2/65	27/18670	0.00396051	0.0130329	0.00606436	TLR4/F3	2
BP	GO:1902175	regulation of oxidative stress-induced intrinsic apoptotic signaling pathway	2/65	27/18670	0.00396051	0.0130329	0.00606436	AKT1/PARP1	2
BP	GO:1904357	negative regulation of telomere maintenance via telomere lengthening	2/65	27/18670	0.00396051	0.0130329	0.00606436	SRC/PARP1	2
BP	GO:1904894	positive regulation of receptor signaling pathway via STAT	3/65	92/18670	0.00405628	0.0133335	0.00620422	LYN/IL18/TNF	3
BP	GO:1905475	regulation of protein localization to membrane	4/65	187/18670	0.00410006	0.0134627	0.00626434	AKT1/MAPK8/EGFR/TNF	4
BP	GO:0003073	regulation of systemic arterial blood pressure	3/65	93/18670	0.00418117	0.0136546	0.00635362	ADRB2/ACE/HSD11B2	3
BP	GO:0006476	protein deacetylation	3/65	93/18670	0.00418117	0.0136546	0.00635362	BAZ2A/MAPK8/PER2	3
BP	GO:0033273	response to vitamin	3/65	93/18670	0.00418117	0.0136546	0.00635362	MDM2/EGFR/PTGS2	3
BP	GO:0046634	regulation of alpha-beta T cell activation	3/65	93/18670	0.00418117	0.0136546	0.00635362	ADORA2A/SYK/IL18	3
BP	GO:1901184	regulation of ERBB signaling pathway	3/65	93/18670	0.00418117	0.0136546	0.00635362	AKT1/EGFR/MMP9	3
BP	GO:0008209	androgen metabolic process	2/65	28/18670	0.00425563	0.0138228	0.00643189	CYP19A1/ESR1	2
BP	GO:0033598	mammary gland epithelial cell proliferation	2/65	28/18670	0.00425563	0.0138228	0.00643189	ESR1/MAPK1	2
BP	GO:0045745	positive regulation of G protein-coupled receptor signaling pathway	2/65	28/18670	0.00425563	0.0138228	0.00643189	PRKCA/NOS1	2
BP	GO:1902003	regulation of amyloid-beta formation	2/65	28/18670	0.00425563	0.0138228	0.00643189	ROCK2/TNF	2
BP	GO:1902932	positive regulation of alcohol biosynthetic process	2/65	28/18670	0.00425563	0.0138228	0.00643189	IL1B/TNF	2
BP	GO:0044728	DNA methylation or demethylation	3/65	94/18670	0.00430838	0.013964	0.00649759	BAZ2A/PIK3CA/PARP1	3
BP	GO:1901216	positive regulation of neuron death	3/65	94/18670	0.00430838	0.013964	0.00649759	TLR4/PARP1/TNF	3
BP	GO:0060759	regulation of response to cytokine stimulus	4/65	190/18670	0.00433806	0.014045	0.00653532	TLR4/SYK/CASP1/TNF	4
BP	GO:0042594	response to starvation	4/65	191/18670	0.00441942	0.0142625	0.00663649	AKR1C3/MAPK8/MAPK1/SLC2A1	4
BP	GO:0071478	cellular response to radiation	4/65	191/18670	0.00441942	0.0142625	0.00663649	MDM2/PARP1/MAPK14/PTGS2	4
BP	GO:0098657	import into cell	4/65	191/18670	0.00441942	0.0142625	0.00663649	AKT1/NOS1/PER2/SLC18A2	4
BP	GO:0042102	positive regulation of T cell proliferation	3/65	95/18670	0.00443791	0.0142762	0.0066429	SYK/IL18/IL1B	3
BP	GO:0042116	macrophage activation	3/65	95/18670	0.00443791	0.0142762	0.0066429	TLR4/SYK/TNF	3
BP	GO:1903076	regulation of protein localization to plasma membrane	3/65	95/18670	0.00443791	0.0142762	0.0066429	AKT1/EGFR/TNF	3
BP	GO:0006294	nucleotide-excision repair, preincision complex assembly	2/65	29/18670	0.00456065	0.0146069	0.00679674	PARP1/CDK7	2
BP	GO:0007263	nitric oxide mediated signal transduction	2/65	29/18670	0.00456065	0.0146069	0.00679674	NOS1/EGFR	2
BP	GO:0010575	positive regulation of vascular endothelial growth factor production	2/65	29/18670	0.00456065	0.0146069	0.00679674	PTGS2/IL1B	2
BP	GO:0044030	regulation of DNA methylation	2/65	29/18670	0.00456065	0.0146069	0.00679674	PIK3CA/PARP1	2
BP	GO:0008585	female gonad development	3/65	96/18670	0.0045698	0.0146069	0.00679674	CYP19A1/SRC/ESR1	3
BP	GO:0019217	regulation of fatty acid metabolic process	3/65	96/18670	0.0045698	0.0146069	0.00679674	AKT1/PTGS2/IL1B	3
BP	GO:0007265	Ras protein signal transduction	6/65	448/18670	0.00461865	0.0147474	0.00686212	PDGFRB/ROCK2/LYN/MAPK14/MET/CDK2	6
BP	GO:0007044	cell-substrate junction assembly	3/65	97/18670	0.00470404	0.0149724	0.00696681	SRC/PTK2/ROCK2	3
BP	GO:0150115	cell-substrate junction organization	3/65	97/18670	0.00470404	0.0149724	0.00696681	SRC/PTK2/ROCK2	3
BP	GO:2001022	positive regulation of response to DNA damage stimulus	3/65	97/18670	0.00470404	0.0149724	0.00696681	CBX8/EGFR/PARP1	3
BP	GO:0030038	contractile actin filament bundle assembly	3/65	98/18670	0.00484064	0.0153423	0.00713894	SRC/ROCK2/MET	3
BP	GO:0043149	stress fiber assembly	3/65	98/18670	0.00484064	0.0153423	0.00713894	SRC/ROCK2/MET	3
BP	GO:0050764	regulation of phagocytosis	3/65	98/18670	0.00484064	0.0153423	0.00713894	SYK/IL1B/TNF	3
BP	GO:0050848	regulation of calcium-mediated signaling	3/65	98/18670	0.00484064	0.0153423	0.00713894	NOS1/SYK/TNF	3
BP	GO:0035066	positive regulation of histone acetylation	2/65	30/18670	0.00487549	0.0154041	0.00716769	NOS1/IL1B	2
BP	GO:0045940	positive regulation of steroid metabolic process	2/65	30/18670	0.00487549	0.0154041	0.00716769	IL1B/TNF	2
BP	GO:0046640	regulation of alpha-beta T cell proliferation	2/65	30/18670	0.00487549	0.0154041	0.00716769	SYK/IL18	2
BP	GO:0062014	negative regulation of small molecule metabolic process	3/65	99/18670	0.00497963	0.0157166	0.00731313	AKT1/AKR1C3/PARP1	3
BP	GO:0031032	actomyosin structure organization	4/65	199/18670	0.00510776	0.0160618	0.00747376	SRC/PDGFRB/ROCK2/MET	4
BP	GO:0061013	regulation of mRNA catabolic process	4/65	199/18670	0.00510776	0.0160618	0.00747376	AKT1/PRKCA/ROCK2/MAPK14	4
BP	GO:0002824	positive regulation of adaptive immune response based on somatic recombination of immune receptors built from immunoglobulin superfamily domains	3/65	100/18670	0.00512101	0.0160618	0.00747376	IL18/IL1B/TNF	3
BP	GO:0015837	amine transport	3/65	100/18670	0.00512101	0.0160618	0.00747376	PER2/ADORA2A/SLC18A2	3
BP	GO:0055024	regulation of cardiac muscle tissue development	3/65	100/18670	0.00512101	0.0160618	0.00747376	MAPK1/MAPK14/FGFR1	3
BP	GO:0060079	excitatory postsynaptic potential	3/65	100/18670	0.00512101	0.0160618	0.00747376	AKT1/ADRB2/ADORA2A	3
BP	GO:0007568	aging	5/65	321/18670	0.0051813	0.0160754	0.00748007	AKT1/PDGFRB/MAPK1/MAPK14/PTGS2	5
BP	GO:0001963	synaptic transmission, dopaminergic	2/65	31/18670	0.00520008	0.0160754	0.00748007	ADORA2A/PTGS2	2
BP	GO:0002724	regulation of T cell cytokine production	2/65	31/18670	0.00520008	0.0160754	0.00748007	IL18/IL1B	2
BP	GO:0006691	leukotriene metabolic process	2/65	31/18670	0.00520008	0.0160754	0.00748007	ALOX5/SYK	2
BP	GO:0030431	sleep	2/65	31/18670	0.00520008	0.0160754	0.00748007	ADORA2A/IL18	2
BP	GO:0033198	response to ATP	2/65	31/18670	0.00520008	0.0160754	0.00748007	PTGS2/IL1B	2
BP	GO:0034694	response to prostaglandin	2/65	31/18670	0.00520008	0.0160754	0.00748007	AKT1/AKR1C3	2
BP	GO:0035767	endothelial cell chemotaxis	2/65	31/18670	0.00520008	0.0160754	0.00748007	MET/FGFR1	2
BP	GO:0043304	regulation of mast cell degranulation	2/65	31/18670	0.00520008	0.0160754	0.00748007	LYN/SYK	2
BP	GO:0045742	positive regulation of epidermal growth factor receptor signaling pathway	2/65	31/18670	0.00520008	0.0160754	0.00748007	AKT1/MMP9	2
BP	GO:0050482	arachidonic acid secretion	2/65	31/18670	0.00520008	0.0160754	0.00748007	ACE/SYK	2
BP	GO:0051955	regulation of amino acid transport	2/65	31/18670	0.00520008	0.0160754	0.00748007	PER2/ADORA2A	2
BP	GO:0071880	adenylate cyclase-activating adrenergic receptor signaling pathway	2/65	31/18670	0.00520008	0.0160754	0.00748007	ADRB2/NOS1	2
BP	GO:1903963	arachidonate transport	2/65	31/18670	0.00520008	0.0160754	0.00748007	ACE/SYK	2
BP	GO:0032611	interleukin-1 beta production	3/65	101/18670	0.0052648	0.0162421	0.00755764	TLR4/CASP1/IL1B	3
BP	GO:0046545	development of primary female sexual characteristics	3/65	101/18670	0.0052648	0.0162421	0.00755764	CYP19A1/SRC/ESR1	3
BP	GO:0051701	interaction with host	4/65	202/18670	0.00538342	0.0165911	0.00772002	SRC/CTSB/EGFR/MET	4
BP	GO:0008544	epidermis development	6/65	464/18670	0.00546728	0.0168323	0.00783225	AKR1C3/EGFR/ROCK2/FGFR1/CAPN1/TNF	6
BP	GO:0001975	response to amphetamine	2/65	32/18670	0.00553436	0.0169177	0.00787201	ADORA2A/SLC18A2	2
BP	GO:0008210	estrogen metabolic process	2/65	32/18670	0.00553436	0.0169177	0.00787201	CYP19A1/CYP2C9	2
BP	GO:0032228	regulation of synaptic transmission, GABAergic	2/65	32/18670	0.00553436	0.0169177	0.00787201	CA2/ADORA2A	2
BP	GO:0033006	regulation of mast cell activation involved in immune response	2/65	32/18670	0.00553436	0.0169177	0.00787201	LYN/SYK	2
BP	GO:0051385	response to mineralocorticoid	2/65	32/18670	0.00553436	0.0169177	0.00787201	SRC/PARP1	2
BP	GO:0060674	placenta blood vessel development	2/65	32/18670	0.00553436	0.0169177	0.00787201	AKT1/MAPK1	2
BP	GO:2000778	positive regulation of interleukin-6 secretion	2/65	32/18670	0.00553436	0.0169177	0.00787201	IL1B/TNF	2
BP	GO:0007229	integrin-mediated signaling pathway	3/65	103/18670	0.00555962	0.0169605	0.00789192	SRC/PTK2/SYK	3
BP	GO:0035601	protein deacylation	3/65	103/18670	0.00555962	0.0169605	0.00789192	BAZ2A/MAPK8/PER2	3
BP	GO:0045766	positive regulation of angiogenesis	4/65	204/18670	0.00557264	0.016983	0.00790239	F3/PRKCA/PTGS2/IL1B	4
BP	GO:0046677	response to antibiotic	5/65	327/18670	0.00559761	0.0170419	0.00792978	MDM2/CBX8/SRC/PDGFRB/MET	5
BP	GO:0042326	negative regulation of phosphorylation	6/65	468/18670	0.00569624	0.0173246	0.00806135	AKT1/TLR4/ADORA2A/LYN/IGF1R/IL1B	6
BP	GO:0098732	macromolecule deacylation	3/65	104/18670	0.00571068	0.0173335	0.00806549	BAZ2A/MAPK8/PER2	3
BP	GO:1901800	positive regulation of proteasomal protein catabolic process	3/65	104/18670	0.00571068	0.0173335	0.00806549	MAPK9/AKT1/MDM2	3
BP	GO:0002708	positive regulation of lymphocyte mediated immunity	3/65	105/18670	0.00586419	0.0176114	0.00819478	IL18/IL1B/TNF	3
BP	GO:0002821	positive regulation of adaptive immune response	3/65	105/18670	0.00586419	0.0176114	0.00819478	IL18/IL1B/TNF	3
BP	GO:0008593	regulation of Notch signaling pathway	3/65	105/18670	0.00586419	0.0176114	0.00819478	AKT1/EGFR/NFKBIA	3
BP	GO:0055017	cardiac muscle tissue growth	3/65	105/18670	0.00586419	0.0176114	0.00819478	MAPK1/MAPK14/FGFR1	3
BP	GO:0070555	response to interleukin-1	4/65	207/18670	0.00586474	0.0176114	0.00819478	SRC/PRKCA/NFKBIA/IL1B	4
BP	GO:0010955	negative regulation of protein processing	2/65	33/18670	0.00587826	0.0176114	0.00819478	MDM2/XIAP	2
BP	GO:0016242	negative regulation of macroautophagy	2/65	33/18670	0.00587826	0.0176114	0.00819478	AKT1/PIK3CA	2
BP	GO:0046633	alpha-beta T cell proliferation	2/65	33/18670	0.00587826	0.0176114	0.00819478	SYK/IL18	2
BP	GO:0050718	positive regulation of interleukin-1 beta secretion	2/65	33/18670	0.00587826	0.0176114	0.00819478	TLR4/CASP1	2
BP	GO:0060603	mammary gland duct morphogenesis	2/65	33/18670	0.00587826	0.0176114	0.00819478	SRC/ESR1	2
BP	GO:1901186	positive regulation of ERBB signaling pathway	2/65	33/18670	0.00587826	0.0176114	0.00819478	AKT1/MMP9	2
BP	GO:1903318	negative regulation of protein maturation	2/65	33/18670	0.00587826	0.0176114	0.00819478	MDM2/XIAP	2
BP	GO:2000758	positive regulation of peptidyl-lysine acetylation	2/65	33/18670	0.00587826	0.0176114	0.00819478	NOS1/IL1B	2
BP	GO:1901215	negative regulation of neuron death	4/65	208/18670	0.00596433	0.0178515	0.0083065	AKT1/ADORA2A/PIK3CA/MAP3K12	4
BP	GO:0002429	immune response-activating cell surface receptor signaling pathway	6/65	473/18670	0.00599226	0.0178995	0.00832884	SRC/PTK2/PIK3CA/LYN/SYK/MAPK1	6
BP	GO:0002757	immune response-activating signal transduction	6/65	473/18670	0.00599226	0.0178995	0.00832884	SRC/PTK2/PIK3CA/LYN/SYK/MAPK1	6
BP	GO:2001023	regulation of response to drug	3/65	106/18670	0.00602016	0.017965	0.00835933	PER2/ADORA2A/MET	3
BP	GO:0035303	regulation of dephosphorylation	4/65	209/18670	0.00606505	0.018081	0.00841332	SRC/PDGFRB/ROCK2/TNF	4
BP	GO:0010574	regulation of vascular endothelial growth factor production	2/65	34/18670	0.00623171	0.0184319	0.00857657	PTGS2/IL1B	2
BP	GO:0010765	positive regulation of sodium ion transport	2/65	34/18670	0.00623171	0.0184319	0.00857657	AKT1/NOS1	2
BP	GO:0032660	regulation of interleukin-17 production	2/65	34/18670	0.00623171	0.0184319	0.00857657	TLR4/IL18	2
BP	GO:0032892	positive regulation of organic acid transport	2/65	34/18670	0.00623171	0.0184319	0.00857657	ADORA2A/IL1B	2
BP	GO:0034205	amyloid-beta formation	2/65	34/18670	0.00623171	0.0184319	0.00857657	ROCK2/TNF	2
BP	GO:0042533	tumor necrosis factor biosynthetic process	2/65	34/18670	0.00623171	0.0184319	0.00857657	TLR4/SYK	2
BP	GO:0042534	regulation of tumor necrosis factor biosynthetic process	2/65	34/18670	0.00623171	0.0184319	0.00857657	TLR4/SYK	2
BP	GO:0071875	adrenergic receptor signaling pathway	2/65	34/18670	0.00623171	0.0184319	0.00857657	ADRB2/NOS1	2
BP	GO:0006275	regulation of DNA replication	3/65	108/18670	0.00633951	0.0186774	0.00869079	EGFR/FGFR1/CDK2	3
BP	GO:0032526	response to retinoic acid	3/65	108/18670	0.00633951	0.0186774	0.00869079	PDGFRB/PTGES/LYN	3
BP	GO:0099565	chemical synaptic transmission, postsynaptic	3/65	108/18670	0.00633951	0.0186774	0.00869079	AKT1/ADRB2/ADORA2A	3
BP	GO:2000278	regulation of DNA biosynthetic process	3/65	108/18670	0.00633951	0.0186774	0.00869079	SRC/PDGFRB/MAPK1	3
BP	GO:0019935	cyclic-nucleotide-mediated signaling	4/65	212/18670	0.006374	0.0187606	0.00872953	PRKCA/ADRB2/NOS1/ADORA2A	4
BP	GO:1903050	regulation of proteolysis involved in cellular protein catabolic process	4/65	214/18670	0.00658568	0.0193458	0.00900184	MAPK9/AKT1/MDM2/PTK2	4
BP	GO:2001020	regulation of response to DNA damage stimulus	4/65	214/18670	0.00658568	0.0193458	0.00900184	MDM2/CBX8/EGFR/PARP1	4
BP	GO:0015695	organic cation transport	2/65	35/18670	0.00659463	0.0193532	0.00900529	ADORA2A/SLC22A2	2
BP	GO:0006939	smooth muscle contraction	3/65	110/18670	0.00666882	0.0195519	0.00909772	ADRB2/ROCK2/PTGS2	3
BP	GO:1904062	regulation of cation transmembrane transport	5/65	342/18670	0.00674128	0.0197451	0.00918763	ADRB2/NOS1/LYN/MMP9/CAPN1	5
BP	GO:0006361	transcription initiation from RNA polymerase I promoter	2/65	36/18670	0.00696697	0.0202878	0.00944012	BAZ2A/CDK7	2
BP	GO:0010573	vascular endothelial growth factor production	2/65	36/18670	0.00696697	0.0202878	0.00944012	PTGS2/IL1B	2
BP	GO:0032205	negative regulation of telomere maintenance	2/65	36/18670	0.00696697	0.0202878	0.00944012	SRC/PARP1	2
BP	GO:0032733	positive regulation of interleukin-10 production	2/65	36/18670	0.00696697	0.0202878	0.00944012	TLR4/SYK	2
BP	GO:0042554	superoxide anion generation	2/65	36/18670	0.00696697	0.0202878	0.00944012	EGFR/SYK	2
BP	GO:0071392	cellular response to estradiol stimulus	2/65	36/18670	0.00696697	0.0202878	0.00944012	EGFR/ESR1	2
BP	GO:0042303	molting cycle	3/65	112/18670	0.00700815	0.0203486	0.00946846	EGFR/PTGS2/TNF	3
BP	GO:0042633	hair cycle	3/65	112/18670	0.00700815	0.0203486	0.00946846	EGFR/PTGS2/TNF	3
BP	GO:0060419	heart growth	3/65	112/18670	0.00700815	0.0203486	0.00946846	MAPK1/MAPK14/FGFR1	3
BP	GO:0019722	calcium-mediated signaling	4/65	218/18670	0.00702297	0.020372	0.00947934	NOS1/EGFR/SYK/TNF	4
BP	GO:0002223	stimulatory C-type lectin receptor signaling pathway	3/65	113/18670	0.0071816	0.0207921	0.00967481	SRC/LYN/SYK	3
BP	GO:0043244	regulation of protein-containing complex disassembly	3/65	113/18670	0.0071816	0.0207921	0.00967481	ADRB2/IGF1R/TNF	3
BP	GO:0007178	transmembrane receptor protein serine/threonine kinase signaling pathway	5/65	349/18670	0.00732749	0.0211739	0.00985248	XIAP/SRC/PTK2/PARP1/MAPK14	5
BP	GO:0030212	hyaluronan metabolic process	2/65	37/18670	0.00734865	0.0211739	0.00985248	AKT1/IL1B	2
BP	GO:0045777	positive regulation of blood pressure	2/65	37/18670	0.00734865	0.0211739	0.00985248	ACE/HSD11B2	2
BP	GO:0045923	positive regulation of fatty acid metabolic process	2/65	37/18670	0.00734865	0.0211739	0.00985248	PTGS2/IL1B	2
BP	GO:1903427	negative regulation of reactive oxygen species biosynthetic process	2/65	37/18670	0.00734865	0.0211739	0.00985248	SLC18A2/ROCK2	2
BP	GO:0002688	regulation of leukocyte chemotaxis	3/65	114/18670	0.00735759	0.0211756	0.00985324	CYP19A1/LYN/MAPK14	3
BP	GO:0007188	adenylate cyclase-modulating G protein-coupled receptor signaling pathway	4/65	221/18670	0.00736328	0.0211756	0.00985324	PRKCA/ADRB2/NOS1/ADORA2A	4
BP	GO:0032612	interleukin-1 production	3/65	115/18670	0.00753612	0.0216107	0.0100557	TLR4/CASP1/IL1B	3
BP	GO:0046660	female sex differentiation	3/65	115/18670	0.00753612	0.0216107	0.0100557	CYP19A1/SRC/ESR1	3
BP	GO:1904375	regulation of protein localization to cell periphery	3/65	115/18670	0.00753612	0.0216107	0.0100557	AKT1/EGFR/TNF	3
BP	GO:0002220	innate immune response activating cell surface receptor signaling pathway	3/65	116/18670	0.00771721	0.0219641	0.0102202	SRC/LYN/SYK	3
BP	GO:0006304	DNA modification	3/65	116/18670	0.00771721	0.0219641	0.0102202	BAZ2A/PIK3CA/PARP1	3
BP	GO:0010907	positive regulation of glucose metabolic process	2/65	38/18670	0.0077396	0.0219641	0.0102202	AKT1/SRC	2
BP	GO:0032094	response to food	2/65	38/18670	0.0077396	0.0219641	0.0102202	AKT1/HSD11B2	2
BP	GO:0032620	interleukin-17 production	2/65	38/18670	0.0077396	0.0219641	0.0102202	TLR4/IL18	2
BP	GO:0045022	early endosome to late endosome transport	2/65	38/18670	0.0077396	0.0219641	0.0102202	SRC/MAPK1	2
BP	GO:0046326	positive regulation of glucose import	2/65	38/18670	0.0077396	0.0219641	0.0102202	AKT1/MAPK14	2
BP	GO:0046825	regulation of protein export from nucleus	2/65	38/18670	0.0077396	0.0219641	0.0102202	MDM2/IL1B	2
BP	GO:0048009	insulin-like growth factor receptor signaling pathway	2/65	38/18670	0.0077396	0.0219641	0.0102202	AKT1/IGF1R	2
BP	GO:0048246	macrophage chemotaxis	2/65	38/18670	0.0077396	0.0219641	0.0102202	CYP19A1/MAPK14	2
BP	GO:0050716	positive regulation of interleukin-1 secretion	2/65	38/18670	0.0077396	0.0219641	0.0102202	TLR4/CASP1	2
BP	GO:0002758	innate immune response-activating signal transduction	3/65	117/18670	0.00790086	0.0223585	0.0104037	SRC/LYN/SYK	3
BP	GO:0031398	positive regulation of protein ubiquitination	3/65	117/18670	0.00790086	0.0223585	0.0104037	MAPK9/XIAP/ADRB2	3
BP	GO:0043666	regulation of phosphoprotein phosphatase activity	3/65	117/18670	0.00790086	0.0223585	0.0104037	PDGFRB/ROCK2/TNF	3
BP	GO:0043114	regulation of vascular permeability	2/65	39/18670	0.00813977	0.0229914	0.0106982	SRC/ADORA2A	2
BP	GO:1905521	regulation of macrophage migration	2/65	39/18670	0.00813977	0.0229914	0.0106982	CYP19A1/MAPK14	2
BP	GO:0001952	regulation of cell-matrix adhesion	3/65	119/18670	0.00827586	0.0233539	0.0108668	SRC/PTK2/ROCK2	3
BP	GO:1904018	positive regulation of vasculature development	4/65	230/18670	0.0084492	0.0238207	0.0110841	F3/PRKCA/PTGS2/IL1B	4
BP	GO:0003014	renal system process	3/65	120/18670	0.00846724	0.0238493	0.0110973	AKR1C3/ADORA2A/HSD11B2	3
BP	GO:0001990	regulation of systemic arterial blood pressure by hormone	2/65	40/18670	0.00854907	0.0239454	0.011142	ACE/HSD11B2	2
BP	GO:0002369	T cell cytokine production	2/65	40/18670	0.00854907	0.0239454	0.011142	IL18/IL1B	2
BP	GO:0009268	response to pH	2/65	40/18670	0.00854907	0.0239454	0.011142	SRC/CA2	2
BP	GO:0071470	cellular response to osmotic stress	2/65	40/18670	0.00854907	0.0239454	0.011142	SLC2A1/PTGS2	2
BP	GO:1900371	regulation of purine nucleotide biosynthetic process	2/65	40/18670	0.00854907	0.0239454	0.011142	NOS1/PARP1	2
BP	GO:2000008	regulation of protein localization to cell surface	2/65	40/18670	0.00854907	0.0239454	0.011142	AKT1/TNF	2
BP	GO:0006936	muscle contraction	5/65	363/18670	0.00860543	0.0240584	0.0111947	ADRB2/NOS1/PIK3CA/ROCK2/PTGS2	5
BP	GO:0030111	regulation of Wnt signaling pathway	5/65	363/18670	0.00860543	0.0240584	0.0111947	XIAP/SRC/EGFR/ESR1/MAPK14	5
BP	GO:0001704	formation of primary germ layer	3/65	121/18670	0.00866121	0.0241919	0.0112568	MMP2/MMP9/FGFR1	3
BP	GO:0048738	cardiac muscle tissue development	4/65	233/18670	0.00883328	0.0246497	0.0114698	PDGFRB/MAPK1/MAPK14/FGFR1	4
BP	GO:0006282	regulation of DNA repair	3/65	122/18670	0.00885779	0.0246723	0.0114803	CBX8/EGFR/PARP1	3
BP	GO:0032434	regulation of proteasomal ubiquitin-dependent protein catabolic process	3/65	122/18670	0.00885779	0.0246723	0.0114803	MAPK9/AKT1/MDM2	3
BP	GO:0007520	myoblast fusion	2/65	41/18670	0.00896746	0.0248628	0.0115689	NOS1/MAPK14	2
BP	GO:0030808	regulation of nucleotide biosynthetic process	2/65	41/18670	0.00896746	0.0248628	0.0115689	NOS1/PARP1	2
BP	GO:0034122	negative regulation of toll-like receptor signaling pathway	2/65	41/18670	0.00896746	0.0248628	0.0115689	TLR4/LYN	2
BP	GO:0098927	vesicle-mediated transport between endosomal compartments	2/65	41/18670	0.00896746	0.0248628	0.0115689	SRC/MAPK1	2
BP	GO:0140353	lipid export from cell	2/65	41/18670	0.00896746	0.0248628	0.0115689	CYP19A1/IL1B	2
BP	GO:0071621	granulocyte chemotaxis	3/65	123/18670	0.00905697	0.0250879	0.0116737	SYK/MAPK14/IL1B	3
BP	GO:0008637	apoptotic mitochondrial changes	3/65	124/18670	0.00925876	0.0255998	0.0119119	AKT1/MAPK8/MMP9	3
BP	GO:0014013	regulation of gliogenesis	3/65	124/18670	0.00925876	0.0255998	0.0119119	LYN/IL1B/TNF	3
BP	GO:0006509	membrane protein ectodomain proteolysis	2/65	42/18670	0.00939485	0.025881	0.0120427	IL1B/TNF	2
BP	GO:0033003	regulation of mast cell activation	2/65	42/18670	0.00939485	0.025881	0.0120427	LYN/SYK	2
BP	GO:0042181	ketone biosynthetic process	2/65	42/18670	0.00939485	0.025881	0.0120427	CYP19A1/AKR1C3	2
BP	GO:1901031	regulation of response to reactive oxygen species	2/65	42/18670	0.00939485	0.025881	0.0120427	MET/TNF	2
BP	GO:0006805	xenobiotic metabolic process	3/65	125/18670	0.00946318	0.0260216	0.0121081	NR1I2/CYP2C19/CYP2C9	3
BP	GO:0031929	TOR signaling	3/65	125/18670	0.00946318	0.0260216	0.0121081	AKT1/PIK3CA/ROS1	3
BP	GO:0030258	lipid modification	4/65	238/18670	0.00949854	0.026095	0.0121423	GBA2/AKT1/PIK3CA/MAPK14	4
BP	GO:0008631	intrinsic apoptotic signaling pathway in response to oxidative stress	2/65	43/18670	0.00983118	0.0268374	0.0124878	AKT1/PARP1	2
BP	GO:0030866	cortical actin cytoskeleton organization	2/65	43/18670	0.00983118	0.0268374	0.0124878	ROCK2/TNF	2
BP	GO:0032459	regulation of protein oligomerization	2/65	43/18670	0.00983118	0.0268374	0.0124878	MMP1/SRC	2
BP	GO:0034198	cellular response to amino acid starvation	2/65	43/18670	0.00983118	0.0268374	0.0124878	MAPK8/MAPK1	2
BP	GO:0050850	positive regulation of calcium-mediated signaling	2/65	43/18670	0.00983118	0.0268374	0.0124878	SYK/TNF	2
BP	GO:0071364	cellular response to epidermal growth factor stimulus	2/65	43/18670	0.00983118	0.0268374	0.0124878	AKT1/EGFR	2
BP	GO:1901985	positive regulation of protein acetylation	2/65	43/18670	0.00983118	0.0268374	0.0124878	NOS1/IL1B	2
BP	GO:0046887	positive regulation of hormone secretion	3/65	127/18670	0.00987992	0.026946	0.0125383	CYP19A1/EGFR/FGFR1	3
BP	GO:0010828	positive regulation of glucose transmembrane transport	2/65	44/18670	0.0102764	0.027901	0.0129827	AKT1/MAPK14	2
BP	GO:0032965	regulation of collagen biosynthetic process	2/65	44/18670	0.0102764	0.027901	0.0129827	CBX8/PDGFRB	2
BP	GO:0044060	regulation of endocrine process	2/65	44/18670	0.0102764	0.027901	0.0129827	FGFR1/IL1B	2
BP	GO:0070266	necroptotic process	2/65	44/18670	0.0102764	0.027901	0.0129827	TLR4/TNF	2
BP	GO:0070897	transcription preinitiation complex assembly	2/65	44/18670	0.0102764	0.027901	0.0129827	BAZ2A/ESR1	2
BP	GO:0050853	B cell receptor signaling pathway	3/65	129/18670	0.0103072	0.0279343	0.0129982	LYN/SYK/MAPK1	3
BP	GO:0071482	cellular response to light stimulus	3/65	129/18670	0.0103072	0.0279343	0.0129982	MDM2/PARP1/PTGS2	3
BP	GO:0045765	regulation of angiogenesis	5/65	383/18670	0.0106887	0.028942	0.0134671	F3/PRKCA/ROCK2/PTGS2/IL1B	5
BP	GO:0001974	blood vessel remodeling	2/65	45/18670	0.0107304	0.0289769	0.0134833	MDM2/ACE	2
BP	GO:0035987	endodermal cell differentiation	2/65	45/18670	0.0107304	0.0289769	0.0134833	MMP2/MMP9	2
BP	GO:0051932	synaptic transmission, GABAergic	2/65	45/18670	0.0107304	0.0289769	0.0134833	CA2/ADORA2A	2
BP	GO:1903362	regulation of cellular protein catabolic process	4/65	247/18670	0.0107768	0.0290761	0.0135295	MAPK9/AKT1/MDM2/PTK2	4
BP	GO:0065004	protein-DNA complex assembly	4/65	248/18670	0.0109254	0.0294506	0.0137037	BAZ2A/PARP1/ESR1/CDK7	4
BP	GO:0002833	positive regulation of response to biotic stimulus	4/65	249/18670	0.0110752	0.0296954	0.0138176	SRC/PRKCA/LYN/SYK	4
BP	GO:0006352	DNA-templated transcription, initiation	4/65	249/18670	0.0110752	0.0296954	0.0138176	BAZ2A/NR1I2/ESR1/CDK7	4
BP	GO:0005978	glycogen biosynthetic process	2/65	46/18670	0.0111932	0.0296954	0.0138176	AKT1/PER2	2
BP	GO:0007129	synapsis	2/65	46/18670	0.0111932	0.0296954	0.0138176	CCNE2/CCNE1	2
BP	GO:0009250	glucan biosynthetic process	2/65	46/18670	0.0111932	0.0296954	0.0138176	AKT1/PER2	2
BP	GO:0010883	regulation of lipid storage	2/65	46/18670	0.0111932	0.0296954	0.0138176	NFKBIA/TNF	2
BP	GO:0014075	response to amine	2/65	46/18670	0.0111932	0.0296954	0.0138176	ADORA2A/SLC18A2	2
BP	GO:0022602	ovulation cycle process	2/65	46/18670	0.0111932	0.0296954	0.0138176	SRC/ESR1	2
BP	GO:0031648	protein destabilization	2/65	46/18670	0.0111932	0.0296954	0.0138176	MDM2/SRC	2
BP	GO:0035196	production of miRNAs involved in gene silencing by miRNA	2/65	46/18670	0.0111932	0.0296954	0.0138176	EGFR/ESR1	2
BP	GO:0043300	regulation of leukocyte degranulation	2/65	46/18670	0.0111932	0.0296954	0.0138176	LYN/SYK	2
BP	GO:0043330	response to exogenous dsRNA	2/65	46/18670	0.0111932	0.0296954	0.0138176	MAPK1/NFKBIA	2
BP	GO:0045776	negative regulation of blood pressure	2/65	46/18670	0.0111932	0.0296954	0.0138176	ADRB2/NOS1	2
BP	GO:0050706	regulation of interleukin-1 beta secretion	2/65	46/18670	0.0111932	0.0296954	0.0138176	TLR4/CASP1	2
BP	GO:0060711	labyrinthine layer development	2/65	46/18670	0.0111932	0.0296954	0.0138176	AKT1/MAPK1	2
BP	GO:1900015	regulation of cytokine production involved in inflammatory response	2/65	46/18670	0.0111932	0.0296954	0.0138176	TLR4/MAPK14	2
BP	GO:1990928	response to amino acid starvation	2/65	46/18670	0.0111932	0.0296954	0.0138176	MAPK8/MAPK1	2
BP	GO:0042770	signal transduction in response to DNA damage	3/65	133/18670	0.0111937	0.0296954	0.0138176	MDM2/MAPK14/CDK2	3
BP	GO:0001889	liver development	3/65	135/18670	0.011653	0.0307013	0.0142857	EGFR/PIK3CA/MET	3
BP	GO:1903322	positive regulation of protein modification by small protein conjugation or removal	3/65	135/18670	0.011653	0.0307013	0.0142857	MAPK9/XIAP/ADRB2	3
BP	GO:0018198	peptidyl-cysteine modification	2/65	47/18670	0.0116647	0.0307013	0.0142857	NOS1/ACE	2
BP	GO:0031952	regulation of protein autophosphorylation	2/65	47/18670	0.0116647	0.0307013	0.0142857	SRC/ACE	2
BP	GO:0043303	mast cell degranulation	2/65	47/18670	0.0116647	0.0307013	0.0142857	LYN/SYK	2
BP	GO:0045646	regulation of erythrocyte differentiation	2/65	47/18670	0.0116647	0.0307013	0.0142857	LYN/MAPK14	2
BP	GO:0046638	positive regulation of alpha-beta T cell differentiation	2/65	47/18670	0.0116647	0.0307013	0.0142857	SYK/IL18	2
BP	GO:0048806	genitalia development	2/65	47/18670	0.0116647	0.0307013	0.0142857	CYP19A1/ESR1	2
BP	GO:0060986	endocrine hormone secretion	2/65	47/18670	0.0116647	0.0307013	0.0142857	FGFR1/IL1B	2
BP	GO:0071559	response to transforming growth factor beta	4/65	255/18670	0.0120025	0.0315628	0.0146865	SRC/PTK2/ROCK2/PARP1	4
BP	GO:0031644	regulation of nervous system process	3/65	137/18670	0.0121231	0.0315784	0.0146938	SRC/ADRB2/ROCK2	3
BP	GO:0034605	cellular response to heat	3/65	137/18670	0.0121231	0.0315784	0.0146938	LYN/MAPK1/PTGS2	3
BP	GO:0046425	regulation of receptor signaling pathway via JAK-STAT	3/65	137/18670	0.0121231	0.0315784	0.0146938	LYN/IL18/TNF	3
BP	GO:0002279	mast cell activation involved in immune response	2/65	48/18670	0.0121447	0.0315784	0.0146938	LYN/SYK	2
BP	GO:0002711	positive regulation of T cell mediated immunity	2/65	48/18670	0.0121447	0.0315784	0.0146938	IL18/IL1B	2
BP	GO:0002762	negative regulation of myeloid leukocyte differentiation	2/65	48/18670	0.0121447	0.0315784	0.0146938	TLR4/LYN	2
BP	GO:0030850	prostate gland development	2/65	48/18670	0.0121447	0.0315784	0.0146938	CYP19A1/ESR1	2
BP	GO:0030865	cortical cytoskeleton organization	2/65	48/18670	0.0121447	0.0315784	0.0146938	ROCK2/TNF	2
BP	GO:0043949	regulation of cAMP-mediated signaling	2/65	48/18670	0.0121447	0.0315784	0.0146938	PRKCA/NOS1	2
BP	GO:0051972	regulation of telomerase activity	2/65	48/18670	0.0121447	0.0315784	0.0146938	SRC/MAPK1	2
BP	GO:0060324	face development	2/65	48/18670	0.0121447	0.0315784	0.0146938	MMP2/MAPK1	2
BP	GO:0072604	interleukin-6 secretion	2/65	48/18670	0.0121447	0.0315784	0.0146938	IL1B/TNF	2
BP	GO:0090199	regulation of release of cytochrome c from mitochondria	2/65	48/18670	0.0121447	0.0315784	0.0146938	AKT1/MMP9	2
BP	GO:0007187	G protein-coupled receptor signaling pathway, coupled to cyclic nucleotide second messenger	4/65	256/18670	0.0121617	0.0315953	0.0147016	PRKCA/ADRB2/NOS1/ADORA2A	4
BP	GO:0008584	male gonad development	3/65	138/18670	0.0123622	0.0320332	0.0149054	AKR1C3/PDGFRB/ESR1	3
BP	GO:0046631	alpha-beta T cell activation	3/65	138/18670	0.0123622	0.0320332	0.0149054	ADORA2A/SYK/IL18	3
BP	GO:0061008	hepaticobiliary system development	3/65	138/18670	0.0123622	0.0320332	0.0149054	EGFR/PIK3CA/MET	3
BP	GO:0035304	regulation of protein dephosphorylation	3/65	139/18670	0.012604	0.0324289	0.0150895	PDGFRB/ROCK2/TNF	3
BP	GO:0046546	development of primary male sexual characteristics	3/65	139/18670	0.012604	0.0324289	0.0150895	AKR1C3/PDGFRB/ESR1	3
BP	GO:0051588	regulation of neurotransmitter transport	3/65	139/18670	0.012604	0.0324289	0.0150895	NOS1/PER2/ADORA2A	3
BP	GO:0060968	regulation of gene silencing	3/65	139/18670	0.012604	0.0324289	0.0150895	EGFR/ESR1/CDK2	3
BP	GO:0002448	mast cell mediated immunity	2/65	49/18670	0.0126334	0.0324289	0.0150895	LYN/SYK	2
BP	GO:0002534	cytokine production involved in inflammatory response	2/65	49/18670	0.0126334	0.0324289	0.0150895	TLR4/MAPK14	2
BP	GO:0002686	negative regulation of leukocyte migration	2/65	49/18670	0.0126334	0.0324289	0.0150895	CYP19A1/AKT1	2
BP	GO:0003254	regulation of membrane depolarization	2/65	49/18670	0.0126334	0.0324289	0.0150895	SRC/PARP1	2
BP	GO:0010712	regulation of collagen metabolic process	2/65	49/18670	0.0126334	0.0324289	0.0150895	CBX8/PDGFRB	2
BP	GO:0035094	response to nicotine	2/65	49/18670	0.0126334	0.0324289	0.0150895	MAPK1/TNF	2
BP	GO:0097300	programmed necrotic cell death	2/65	49/18670	0.0126334	0.0324289	0.0150895	TLR4/TNF	2
BP	GO:0032412	regulation of ion transmembrane transporter activity	4/65	260/18670	0.0128123	0.0328321	0.0152772	ADRB2/NOS1/MMP9/CAPN1	4
BP	GO:0072659	protein localization to plasma membrane	4/65	260/18670	0.0128123	0.0328321	0.0152772	AKT1/EGFR/ROCK2/TNF	4
BP	GO:0060078	regulation of postsynaptic membrane potential	3/65	140/18670	0.0128485	0.0328969	0.0153073	AKT1/ADRB2/ADORA2A	3
BP	GO:0050709	negative regulation of protein secretion	3/65	141/18670	0.0130957	0.0333355	0.0155114	CYP51A1/IL1B/TNF	3
BP	GO:0097530	granulocyte migration	3/65	141/18670	0.0130957	0.0333355	0.0155114	SYK/MAPK14/IL1B	3
BP	GO:0001706	endoderm formation	2/65	50/18670	0.0131305	0.0333355	0.0155114	MMP2/MMP9	2
BP	GO:0002931	response to ischemia	2/65	50/18670	0.0131305	0.0333355	0.0155114	PER2/ROCK2	2
BP	GO:0009409	response to cold	2/65	50/18670	0.0131305	0.0333355	0.0155114	ADRB2/NFKBIA	2
BP	GO:0031113	regulation of microtubule polymerization	2/65	50/18670	0.0131305	0.0333355	0.0155114	GBA2/MET	2
BP	GO:0045540	regulation of cholesterol biosynthetic process	2/65	50/18670	0.0131305	0.0333355	0.0155114	SCD/CYP51A1	2
BP	GO:0060425	lung morphogenesis	2/65	50/18670	0.0131305	0.0333355	0.0155114	MAPK1/TNF	2
BP	GO:0106118	regulation of sterol biosynthetic process	2/65	50/18670	0.0131305	0.0333355	0.0155114	SCD/CYP51A1	2
BP	GO:1903793	positive regulation of anion transport	2/65	50/18670	0.0131305	0.0333355	0.0155114	ADORA2A/IL1B	2
BP	GO:0002218	activation of innate immune response	3/65	142/18670	0.0133456	0.033853	0.0157522	SRC/LYN/SYK	3
BP	GO:0031056	regulation of histone modification	3/65	143/18670	0.0135982	0.0344649	0.0160369	NOS1/MAPK8/IL1B	3
BP	GO:0031050	dsRNA processing	2/65	51/18670	0.013636	0.0344736	0.016041	EGFR/ESR1	2
BP	GO:0045744	negative regulation of G protein-coupled receptor signaling pathway	2/65	51/18670	0.013636	0.0344736	0.016041	ADRB2/MET	2
BP	GO:0070918	production of small RNA involved in gene silencing by RNA	2/65	51/18670	0.013636	0.0344736	0.016041	EGFR/ESR1	2
BP	GO:0072331	signal transduction by p53 class mediator	4/65	267/18670	0.0140036	0.0353733	0.0164596	AKT1/MDM2/MAPK14/CDK2	4
BP	GO:0000077	DNA damage checkpoint	3/65	145/18670	0.0141117	0.035475	0.0165069	MDM2/MAPK14/CDK2	3
BP	GO:0002822	regulation of adaptive immune response based on somatic recombination of immune receptors built from immunoglobulin superfamily domains	3/65	145/18670	0.0141117	0.035475	0.0165069	IL18/IL1B/TNF	3
BP	GO:0071901	negative regulation of protein serine/threonine kinase activity	3/65	145/18670	0.0141117	0.035475	0.0165069	AKT1/LYN/IL1B	3
BP	GO:0003179	heart valve morphogenesis	2/65	52/18670	0.01415	0.035475	0.0165069	MDM2/ROCK2	2
BP	GO:0009620	response to fungus	2/65	52/18670	0.01415	0.035475	0.0165069	TLR4/SYK	2
BP	GO:0032653	regulation of interleukin-10 production	2/65	52/18670	0.01415	0.035475	0.0165069	TLR4/SYK	2
BP	GO:0032731	positive regulation of interleukin-1 beta production	2/65	52/18670	0.01415	0.035475	0.0165069	TLR4/CASP1	2
BP	GO:0072132	mesenchyme morphogenesis	2/65	52/18670	0.01415	0.035475	0.0165069	MDM2/FGFR1	2
BP	GO:2000677	regulation of transcription regulatory region DNA binding	2/65	52/18670	0.01415	0.035475	0.0165069	PER2/PARP1	2
BP	GO:0022898	regulation of transmembrane transporter activity	4/65	268/18670	0.0141794	0.0355192	0.0165275	ADRB2/NOS1/MMP9/CAPN1	4
BP	GO:1904892	regulation of receptor signaling pathway via STAT	3/65	146/18670	0.0143725	0.0359732	0.0167387	LYN/IL18/TNF	3
BP	GO:0010212	response to ionizing radiation	3/65	147/18670	0.0146361	0.0363305	0.016905	MDM2/PARP1/MAPK14	3
BP	GO:0043524	negative regulation of neuron apoptotic process	3/65	147/18670	0.0146361	0.0363305	0.016905	ADORA2A/PIK3CA/MAP3K12	3
BP	GO:0090263	positive regulation of canonical Wnt signaling pathway	3/65	147/18670	0.0146361	0.0363305	0.016905	XIAP/SRC/EGFR	3
BP	GO:0010043	response to zinc ion	2/65	53/18670	0.0146722	0.0363305	0.016905	CA2/PARP1	2
BP	GO:0032715	negative regulation of interleukin-6 production	2/65	53/18670	0.0146722	0.0363305	0.016905	TLR4/TNF	2
BP	GO:0032964	collagen biosynthetic process	2/65	53/18670	0.0146722	0.0363305	0.016905	CBX8/PDGFRB	2
BP	GO:0035065	regulation of histone acetylation	2/65	53/18670	0.0146722	0.0363305	0.016905	NOS1/IL1B	2
BP	GO:0038066	p38MAPK cascade	2/65	53/18670	0.0146722	0.0363305	0.016905	MAPK14/IL1B	2
BP	GO:0043331	response to dsRNA	2/65	53/18670	0.0146722	0.0363305	0.016905	MAPK1/NFKBIA	2
BP	GO:0045840	positive regulation of mitotic nuclear division	2/65	53/18670	0.0146722	0.0363305	0.016905	PDGFRB/IL1B	2
BP	GO:0050702	interleukin-1 beta secretion	2/65	53/18670	0.0146722	0.0363305	0.016905	TLR4/CASP1	2
BP	GO:0050704	regulation of interleukin-1 secretion	2/65	53/18670	0.0146722	0.0363305	0.016905	TLR4/CASP1	2
BP	GO:1905517	macrophage migration	2/65	53/18670	0.0146722	0.0363305	0.016905	CYP19A1/MAPK14	2
BP	GO:0002792	negative regulation of peptide secretion	3/65	148/18670	0.0149024	0.0368401	0.0171421	CYP51A1/IL1B/TNF	3
BP	GO:0051592	response to calcium ion	3/65	148/18670	0.0149024	0.0368401	0.0171421	AKR1C3/PTGES/EGFR	3
BP	GO:0061448	connective tissue development	4/65	273/18670	0.0150792	0.0372466	0.0173313	PDGFRB/PIK3CA/MAPK14/FGFR1	4
BP	GO:0002706	regulation of lymphocyte mediated immunity	3/65	149/18670	0.0151715	0.037398	0.0174017	IL18/IL1B/TNF	3
BP	GO:0014074	response to purine-containing compound	3/65	149/18670	0.0151715	0.037398	0.0174017	ADORA2A/PTGS2/IL1B	3
BP	GO:0032210	regulation of telomere maintenance via telomerase	2/65	54/18670	0.0152026	0.037398	0.0174017	SRC/MAPK1	2
BP	GO:0043392	negative regulation of DNA binding	2/65	54/18670	0.0152026	0.037398	0.0174017	PER2/NFKBIA	2
BP	GO:0090329	regulation of DNA-dependent DNA replication	2/65	54/18670	0.0152026	0.037398	0.0174017	FGFR1/CDK2	2
BP	GO:0008203	cholesterol metabolic process	3/65	150/18670	0.0154433	0.037959	0.0176627	GBA2/SCD/CYP51A1	3
BP	GO:1901342	regulation of vasculature development	5/65	422/18670	0.0156996	0.0385029	0.0179158	F3/PRKCA/ROCK2/PTGS2/IL1B	5
BP	GO:0001541	ovarian follicle development	2/65	55/18670	0.0157413	0.0385029	0.0179158	SRC/ESR1	2
BP	GO:0032613	interleukin-10 production	2/65	55/18670	0.0157413	0.0385029	0.0179158	TLR4/SYK	2
BP	GO:0042304	regulation of fatty acid biosynthetic process	2/65	55/18670	0.0157413	0.0385029	0.0179158	PTGS2/IL1B	2
BP	GO:0061098	positive regulation of protein tyrosine kinase activity	2/65	55/18670	0.0157413	0.0385029	0.0179158	SRC/ACE	2
BP	GO:0070830	bicellular tight junction assembly	2/65	55/18670	0.0157413	0.0385029	0.0179158	ROCK2/TNF	2
BP	GO:0006417	regulation of translation	5/65	424/18670	0.0159925	0.0390287	0.0181605	AKT1/PER2/ROCK2/MAPK1/TNF	5
BP	GO:0016202	regulation of striated muscle tissue development	3/65	152/18670	0.0159952	0.0390287	0.0181605	MAPK1/MAPK14/FGFR1	3
BP	GO:0034250	positive regulation of cellular amide metabolic process	3/65	152/18670	0.0159952	0.0390287	0.0181605	ROCK2/MAPK1/TNF	3
BP	GO:0051017	actin filament bundle assembly	3/65	153/18670	0.0162752	0.0394874	0.0183739	SRC/ROCK2/MET	3
BP	GO:0000768	syncytium formation by plasma membrane fusion	2/65	56/18670	0.0162881	0.0394874	0.0183739	NOS1/MAPK14	2
BP	GO:0006977	DNA damage response, signal transduction by p53 class mediator resulting in cell cycle arrest	2/65	56/18670	0.0162881	0.0394874	0.0183739	MDM2/CDK2	2
BP	GO:0010332	response to gamma radiation	2/65	56/18670	0.0162881	0.0394874	0.0183739	MDM2/PARP1	2
BP	GO:0090183	regulation of kidney development	2/65	56/18670	0.0162881	0.0394874	0.0183739	PDGFRB/MMP9	2
BP	GO:0120192	tight junction assembly	2/65	56/18670	0.0162881	0.0394874	0.0183739	ROCK2/TNF	2
BP	GO:0140253	cell-cell fusion	2/65	56/18670	0.0162881	0.0394874	0.0183739	NOS1/MAPK14	2
BP	GO:1903202	negative regulation of oxidative stress-induced cell death	2/65	56/18670	0.0162881	0.0394874	0.0183739	AKT1/MET	2
BP	GO:0055067	monovalent inorganic cation homeostasis	3/65	154/18670	0.016558	0.0401096	0.0186635	CA2/ADORA2A/MAPK1	3
BP	GO:0048568	embryonic organ development	5/65	428/18670	0.0165893	0.0401531	0.0186837	AKT1/EGFR/MAPK1/FGFR1/TNF	5
BP	GO:0044262	cellular carbohydrate metabolic process	4/65	282/18670	0.0167886	0.0404113	0.0188038	AKT1/SRC/PER2/SLC2A1	4
BP	GO:0060047	heart contraction	4/65	282/18670	0.0167886	0.0404113	0.0188038	MDM2/NOS1/ACE/PIK3CA	4
BP	GO:0002066	columnar/cuboidal epithelial cell development	2/65	57/18670	0.0168429	0.0404113	0.0188038	ROS1/FGFR1	2
BP	GO:0002886	regulation of myeloid leukocyte mediated immunity	2/65	57/18670	0.0168429	0.0404113	0.0188038	LYN/SYK	2
BP	GO:0045143	homologous chromosome segregation	2/65	57/18670	0.0168429	0.0404113	0.0188038	CCNE2/CCNE1	2
BP	GO:0060760	positive regulation of response to cytokine stimulus	2/65	57/18670	0.0168429	0.0404113	0.0188038	TLR4/CASP1	2
BP	GO:0072431	signal transduction involved in mitotic G1 DNA damage checkpoint	2/65	57/18670	0.0168429	0.0404113	0.0188038	MDM2/CDK2	2
BP	GO:1900408	negative regulation of cellular response to oxidative stress	2/65	57/18670	0.0168429	0.0404113	0.0188038	AKT1/MET	2
BP	GO:1902400	intracellular signal transduction involved in G1 DNA damage checkpoint	2/65	57/18670	0.0168429	0.0404113	0.0188038	MDM2/CDK2	2
BP	GO:1901861	regulation of muscle tissue development	3/65	155/18670	0.0168436	0.0404113	0.0188038	MAPK1/MAPK14/FGFR1	3
BP	GO:1903707	negative regulation of hemopoiesis	3/65	155/18670	0.0168436	0.0404113	0.0188038	TLR4/LYN/NFKBIA	3
BP	GO:0006644	phospholipid metabolic process	5/65	430/18670	0.0168933	0.0404981	0.0188442	SRC/PTK2/PDGFRB/PIK3CA/LYN	5
BP	GO:0016579	protein deubiquitination	4/65	283/18670	0.0169857	0.040655	0.0189172	MDM2/ADRB2/ESR1/NFKBIA	4
BP	GO:0032409	regulation of transporter activity	4/65	283/18670	0.0169857	0.040655	0.0189172	ADRB2/NOS1/MMP9/CAPN1	4
BP	GO:0042129	regulation of T cell proliferation	3/65	156/18670	0.017132	0.04094	0.0190499	SYK/IL18/IL1B	3
BP	GO:0048634	regulation of muscle organ development	3/65	156/18670	0.017132	0.04094	0.0190499	MAPK1/MAPK14/FGFR1	3
BP	GO:0031647	regulation of protein stability	4/65	284/18670	0.0171843	0.0410324	0.0190928	MDM2/SRC/CDK7/MAPK1	4
BP	GO:0006949	syncytium formation	2/65	58/18670	0.0174057	0.0414384	0.0192817	NOS1/MAPK14	2
BP	GO:0010676	positive regulation of cellular carbohydrate metabolic process	2/65	58/18670	0.0174057	0.0414384	0.0192817	AKT1/SRC	2
BP	GO:0035306	positive regulation of dephosphorylation	2/65	58/18670	0.0174057	0.0414384	0.0192817	SRC/PDGFRB	2
BP	GO:0031570	DNA integrity checkpoint	3/65	157/18670	0.0174231	0.0414384	0.0192817	MDM2/MAPK14/CDK2	3
BP	GO:0061572	actin filament bundle organization	3/65	157/18670	0.0174231	0.0414384	0.0192817	SRC/ROCK2/MET	3
BP	GO:0006816	calcium ion transport	5/65	434/18670	0.0175122	0.0415846	0.0193498	NOS1/PDGFRB/ADORA2A/LYN/PTGS2	5
BP	GO:0042391	regulation of membrane potential	5/65	434/18670	0.0175122	0.0415846	0.0193498	AKT1/SRC/ADRB2/ADORA2A/PARP1	5
BP	GO:0060828	regulation of canonical Wnt signaling pathway	4/65	286/18670	0.0175858	0.0417264	0.0194158	XIAP/SRC/EGFR/MAPK14	4
BP	GO:0001836	release of cytochrome c from mitochondria	2/65	59/18670	0.0179764	0.0422868	0.0196765	AKT1/MMP9	2
BP	GO:0030521	androgen receptor signaling pathway	2/65	59/18670	0.0179764	0.0422868	0.0196765	CDK7/CCNE1	2
BP	GO:0032732	positive regulation of interleukin-1 production	2/65	59/18670	0.0179764	0.0422868	0.0196765	TLR4/CASP1	2
BP	GO:0033619	membrane protein proteolysis	2/65	59/18670	0.0179764	0.0422868	0.0196765	IL1B/TNF	2
BP	GO:0043388	positive regulation of DNA binding	2/65	59/18670	0.0179764	0.0422868	0.0196765	PARP1/MMP9	2
BP	GO:0072413	signal transduction involved in mitotic cell cycle checkpoint	2/65	59/18670	0.0179764	0.0422868	0.0196765	MDM2/CDK2	2
BP	GO:1902402	signal transduction involved in mitotic DNA damage checkpoint	2/65	59/18670	0.0179764	0.0422868	0.0196765	MDM2/CDK2	2
BP	GO:1902403	signal transduction involved in mitotic DNA integrity checkpoint	2/65	59/18670	0.0179764	0.0422868	0.0196765	MDM2/CDK2	2
BP	GO:1902883	negative regulation of response to oxidative stress	2/65	59/18670	0.0179764	0.0422868	0.0196765	AKT1/MET	2
BP	GO:2000351	regulation of endothelial cell apoptotic process	2/65	59/18670	0.0179764	0.0422868	0.0196765	AKR1C3/TNF	2
BP	GO:2000756	regulation of peptidyl-lysine acetylation	2/65	59/18670	0.0179764	0.0422868	0.0196765	NOS1/IL1B	2
BP	GO:0071824	protein-DNA complex subunit organization	4/65	288/18670	0.0179931	0.042293	0.0196794	BAZ2A/PARP1/ESR1/CDK7	4
BP	GO:0007259	receptor signaling pathway via JAK-STAT	3/65	159/18670	0.0180137	0.0423082	0.0196865	LYN/IL18/TNF	3
BP	GO:0007162	negative regulation of cell adhesion	4/65	289/18670	0.018199	0.0427103	0.0198736	AKT1/SRC/PTK2/ADORA2A	4
BP	GO:0002819	regulation of adaptive immune response	3/65	160/18670	0.0183131	0.0428444	0.019936	IL18/IL1B/TNF	3
BP	GO:0030203	glycosaminoglycan metabolic process	3/65	160/18670	0.0183131	0.0428444	0.019936	AKT1/PDGFRB/IL1B	3
BP	GO:0046661	male sex differentiation	3/65	160/18670	0.0183131	0.0428444	0.019936	AKR1C3/PDGFRB/ESR1	3
BP	GO:1903305	regulation of regulated secretory pathway	3/65	160/18670	0.0183131	0.0428444	0.019936	ADORA2A/LYN/SYK	3
BP	GO:0032515	negative regulation of phosphoprotein phosphatase activity	2/65	60/18670	0.0185551	0.0433096	0.0201524	ROCK2/TNF	2
BP	GO:0045576	mast cell activation	2/65	60/18670	0.0185551	0.0433096	0.0201524	LYN/SYK	2
BP	GO:0120193	tight junction organization	2/65	60/18670	0.0185551	0.0433096	0.0201524	ROCK2/TNF	2
BP	GO:0051146	striated muscle cell differentiation	4/65	293/18670	0.0190372	0.0444006	0.0206601	AKT1/NOS1/PDGFRB/MAPK14	4
BP	GO:1901990	regulation of mitotic cell cycle phase transition	5/65	444/18670	0.0191253	0.044403	0.0206612	AKT1/MDM2/EGFR/CCNE1/CDK2	5
BP	GO:0003170	heart valve development	2/65	61/18670	0.0191415	0.044403	0.0206612	MDM2/ROCK2	2
BP	GO:0030888	regulation of B cell proliferation	2/65	61/18670	0.0191415	0.044403	0.0206612	TLR4/LYN	2
BP	GO:0034113	heterotypic cell-cell adhesion	2/65	61/18670	0.0191415	0.044403	0.0206612	IL1B/TNF	2
BP	GO:0050701	interleukin-1 secretion	2/65	61/18670	0.0191415	0.044403	0.0206612	TLR4/CASP1	2
BP	GO:0071384	cellular response to corticosteroid stimulus	2/65	61/18670	0.0191415	0.044403	0.0206612	AKR1C3/EGFR	2
BP	GO:0090303	positive regulation of wound healing	2/65	61/18670	0.0191415	0.044403	0.0206612	TLR4/F3	2
BP	GO:0031214	biomineral tissue development	3/65	163/18670	0.019228	0.0445351	0.0207227	ADRB2/ROCK2/PTGS2	3
BP	GO:0110148	biomineralization	3/65	163/18670	0.019228	0.0445351	0.0207227	ADRB2/ROCK2/PTGS2	3
BP	GO:0050768	negative regulation of neurogenesis	4/65	295/18670	0.0194652	0.0450498	0.0209622	MDM2/PTK2/IL1B/TNF	4
BP	GO:0050890	cognition	4/65	296/18670	0.0196815	0.0454661	0.0211559	EGFR/MAPK1/PTGS2/TNF	4
BP	GO:0002260	lymphocyte homeostasis	2/65	62/18670	0.0197357	0.0454661	0.0211559	AKT1/LYN	2
BP	GO:0032623	interleukin-2 production	2/65	62/18670	0.0197357	0.0454661	0.0211559	IL18/IL1B	2
BP	GO:0046635	positive regulation of alpha-beta T cell activation	2/65	62/18670	0.0197357	0.0454661	0.0211559	SYK/IL18	2
BP	GO:0051205	protein insertion into membrane	2/65	62/18670	0.0197357	0.0454661	0.0211559	MAPK8/EGFR	2
BP	GO:0070265	necrotic cell death	2/65	62/18670	0.0197357	0.0454661	0.0211559	TLR4/TNF	2
BP	GO:0031571	mitotic G1 DNA damage checkpoint	2/65	63/18670	0.0203376	0.046642	0.021703	MDM2/CDK2	2
BP	GO:0034394	protein localization to cell surface	2/65	63/18670	0.0203376	0.046642	0.021703	AKT1/TNF	2
BP	GO:0044819	mitotic G1/S transition checkpoint	2/65	63/18670	0.0203376	0.046642	0.021703	MDM2/CDK2	2
BP	GO:0046637	regulation of alpha-beta T cell differentiation	2/65	63/18670	0.0203376	0.046642	0.021703	SYK/IL18	2
BP	GO:0090181	regulation of cholesterol metabolic process	2/65	63/18670	0.0203376	0.046642	0.021703	SCD/CYP51A1	2
BP	GO:0070646	protein modification by small protein removal	4/65	299/18670	0.0203391	0.046642	0.021703	MDM2/ADRB2/ESR1/NFKBIA	4
BP	GO:0035051	cardiocyte differentiation	3/65	167/18670	0.0204869	0.0469452	0.0218441	PDGFRB/EGFR/MAPK1	3
BP	GO:0006360	transcription by RNA polymerase I	2/65	64/18670	0.0209471	0.0477455	0.0222165	BAZ2A/CDK7	2
BP	GO:0043297	apical junction assembly	2/65	64/18670	0.0209471	0.0477455	0.0222165	ROCK2/TNF	2
BP	GO:0044783	G1 DNA damage checkpoint	2/65	64/18670	0.0209471	0.0477455	0.0222165	MDM2/CDK2	2
BP	GO:0046579	positive regulation of Ras protein signal transduction	2/65	64/18670	0.0209471	0.0477455	0.0222165	PDGFRB/LYN	2
BP	GO:0048645	animal organ formation	2/65	64/18670	0.0209471	0.0477455	0.0222165	MAPK1/FGFR1	2
BP	GO:1900449	regulation of glutamate receptor signaling pathway	2/65	64/18670	0.0209471	0.0477455	0.0222165	ADRB2/CAPN1	2
BP	GO:2000378	negative regulation of reactive oxygen species metabolic process	2/65	64/18670	0.0209471	0.0477455	0.0222165	SLC18A2/ROCK2	2
BP	GO:0010469	regulation of signaling receptor activity	3/65	169/18670	0.021133	0.04806	0.0223629	SRC/ADRB2/CAPN1	3
BP	GO:0015698	inorganic anion transport	3/65	169/18670	0.021133	0.04806	0.0223629	CA2/ROS1/FGFR1	3
BP	GO:0097696	receptor signaling pathway via STAT	3/65	169/18670	0.021133	0.04806	0.0223629	LYN/IL18/TNF	3
BP	GO:0006022	aminoglycan metabolic process	3/65	170/18670	0.0214602	0.0486572	0.0226408	AKT1/PDGFRB/IL1B	3
BP	GO:0007269	neurotransmitter secretion	3/65	170/18670	0.0214602	0.0486572	0.0226408	ADORA2A/SLC18A2/SLC22A2	3
BP	GO:0043433	negative regulation of DNA-binding transcription factor activity	3/65	170/18670	0.0214602	0.0486572	0.0226408	MAP3K10/ESR1/NFKBIA	3
BP	GO:0099643	signal release from synapse	3/65	170/18670	0.0214602	0.0486572	0.0226408	ADORA2A/SLC18A2/SLC22A2	3
BP	GO:0006940	regulation of smooth muscle contraction	2/65	65/18670	0.0215642	0.0487462	0.0226822	ADRB2/PTGS2	2
BP	GO:0035308	negative regulation of protein dephosphorylation	2/65	65/18670	0.0215642	0.0487462	0.0226822	ROCK2/TNF	2
BP	GO:0070192	chromosome organization involved in meiotic cell cycle	2/65	65/18670	0.0215642	0.0487462	0.0226822	CCNE2/CCNE1	2
BP	GO:0072577	endothelial cell apoptotic process	2/65	65/18670	0.0215642	0.0487462	0.0226822	AKR1C3/TNF	2
BP	GO:0045088	regulation of innate immune response	4/65	305/18670	0.0216947	0.0490044	0.0228023	XIAP/SRC/LYN/SYK	4
BP	GO:0006937	regulation of muscle contraction	3/65	171/18670	0.0217903	0.0491833	0.0228855	ADRB2/NOS1/PTGS2	3
BP	GO:0015800	acidic amino acid transport	2/65	66/18670	0.0221889	0.049896	0.0232172	PER2/ADORA2A	2
BP	GO:0040014	regulation of multicellular organism growth	2/65	66/18670	0.0221889	0.049896	0.0232172	ADRB2/PIK3CA	2
BP	GO:0046626	regulation of insulin receptor signaling pathway	2/65	66/18670	0.0221889	0.049896	0.0232172	SRC/IL1B	2
BP	GO:0051785	positive regulation of nuclear division	2/65	66/18670	0.0221889	0.049896	0.0232172	PDGFRB/IL1B	2
BP	GO:0051926	negative regulation of calcium ion transport	2/65	66/18670	0.0221889	0.049896	0.0232172	NOS1/PTGS2	2
CC	GO:0101002	ficolin-1-rich granule	6/65	124/19717	3.34111e-06	0.000332441	0.000253221	ALOX5/CTSB/MAPK1/MAPK14/MMP9/CAPN1	6
CC	GO:1904813	ficolin-1-rich granule lumen	6/65	124/19717	3.34111e-06	0.000332441	0.000253221	ALOX5/CTSB/MAPK1/MAPK14/MMP9/CAPN1	6
CC	GO:0005901	caveola	5/65	80/19717	6.61416e-06	0.000338812	0.000258074	SRC/NOS1/MAPK1/SLC2A1/PTGS2	5
CC	GO:0045121	membrane raft	8/65	315/19717	8.88635e-06	0.000338812	0.000258074	SRC/NOS1/EGFR/LYN/MAPK1/SLC2A1/PTGS2/TNF	8
CC	GO:0098857	membrane microdomain	8/65	316/19717	9.09365e-06	0.000338812	0.000258074	SRC/NOS1/EGFR/LYN/MAPK1/SLC2A1/PTGS2/TNF	8
CC	GO:0000307	cyclin-dependent protein kinase holoenzyme complex	4/65	42/19717	1.09568e-05	0.000338812	0.000258074	CCNE2/CDK7/CCNE1/CDK2	4
CC	GO:0098589	membrane region	8/65	328/19717	1.1918e-05	0.000338812	0.000258074	SRC/NOS1/EGFR/LYN/MAPK1/SLC2A1/PTGS2/TNF	8
CC	GO:0044853	plasma membrane raft	5/65	109/19717	2.98669e-05	0.000660391	0.000503022	SRC/NOS1/MAPK1/SLC2A1/PTGS2	5
CC	GO:1902911	protein kinase complex	5/65	109/19717	2.98669e-05	0.000660391	0.000503022	CCNE2/CDK7/CCNE1/IGF1R/CDK2	5
CC	GO:1902554	serine/threonine protein kinase complex	4/65	88/19717	0.00020376	0.00378752	0.00288497	CCNE2/CDK7/CCNE1/CDK2	4
CC	GO:0061695	transferase complex, transferring phosphorus-containing groups	6/65	259/19717	0.00020936	0.00378752	0.00288497	CCNE2/PIK3CA/CDK7/CCNE1/IGF1R/CDK2	6
CC	GO:0045177	apical part of cell	6/65	384/19717	0.00164655	0.0273052	0.0207985	ADRB2/PTK2/PDGFRB/CA2/EGFR/SLC2A1	6
CC	GO:0099091	postsynaptic specialization, intracellular component	2/65	21/19717	0.0021582	0.0330371	0.0251644	SRC/LYN	2
CC	GO:0031970	organelle envelope lumen	3/65	88/19717	0.00307321	0.0436834	0.0332738	ALOX5/PTGES/LYN	3
CC	GO:0001891	phagocytic cup	2/65	27/19717	0.00356164	0.0472511	0.0359913	TLR4/TNF	2
CC	GO:0016324	apical plasma membrane	5/65	318/19717	0.00396307	0.0492907	0.0375449	ADRB2/PTK2/PDGFRB/EGFR/SLC2A1	5
CC	GO:0014069	postsynaptic density	5/65	324/19717	0.00428882	0.0499308	0.0380325	SRC/NOS1/ADORA2A/LYN/MAPK1	5
CC	GO:0032279	asymmetric synapse	5/65	328/19717	0.00451635	0.0499308	0.0380325	SRC/NOS1/ADORA2A/LYN/MAPK1	5
MF	GO:0004713	protein tyrosine kinase activity	11/65	134/17696	1.95709e-12	5.96911e-10	3.97597e-10	SRC/PTK2/PDGFRB/EGFR/LYN/CLK1/SYK/IGF1R/ROS1/MET/FGFR1	11
MF	GO:0004674	protein serine/threonine kinase activity	15/65	439/17696	4.36397e-11	6.65506e-09	4.43288e-09	MAP3K10/MAPK9/AKT1/PRKCA/MAPK8/EGFR/PIK3CA/ROCK2/CLK1/SYK/CDK7/MAPK1/MAPK14/MAP3K12/CDK2	15
MF	GO:0004714	transmembrane receptor protein tyrosine kinase activity	6/65	62/17696	1.01511e-07	8.87453e-06	5.91125e-06	PDGFRB/EGFR/IGF1R/ROS1/MET/FGFR1	6
MF	GO:0016705	oxidoreductase activity, acting on paired donors, with incorporation or reduction of molecular oxygen	8/65	159/17696	1.16387e-07	8.87453e-06	5.91125e-06	CYP19A1/AKR1C3/NOS1/SCD/CYP51A1/CYP2C19/PTGS2/CYP2C9	8
MF	GO:0004707	MAP kinase activity	4/65	14/17696	1.61404e-07	9.84565e-06	6.5581e-06	MAPK9/MAPK8/MAPK1/MAPK14	4
MF	GO:0019902	phosphatase binding	8/65	185/17696	3.72148e-07	1.88365e-05	1.25468e-05	AKT1/PTK2/EGFR/SYK/MAPK1/MAPK14/ROS1/MET	8
MF	GO:0019199	transmembrane receptor protein kinase activity	6/65	79/17696	4.37205e-07	1.88365e-05	1.25468e-05	PDGFRB/EGFR/IGF1R/ROS1/MET/FGFR1	6
MF	GO:0004712	protein serine/threonine/tyrosine kinase activity	5/65	43/17696	4.94072e-07	1.88365e-05	1.25468e-05	MAPK9/AKT1/CLK1/MAPK1/MAPK14	5
MF	GO:0020037	heme binding	7/65	135/17696	6.19493e-07	2.09939e-05	1.39839e-05	CYP19A1/SRC/NOS1/CYP51A1/CYP2C19/PTGS2/CYP2C9	7
MF	GO:0004715	non-membrane spanning protein tyrosine kinase activity	5/65	46/17696	6.97625e-07	2.12776e-05	1.41728e-05	SRC/PTK2/LYN/CLK1/SYK	5
MF	GO:0046906	tetrapyrrole binding	7/65	145/17696	1.0037e-06	2.78298e-05	1.85372e-05	CYP19A1/SRC/NOS1/CYP51A1/CYP2C19/PTGS2/CYP2C9	7
MF	GO:0004497	monooxygenase activity	6/65	99/17696	1.66449e-06	4.23057e-05	2.81795e-05	CYP19A1/AKR1C3/NOS1/CYP51A1/CYP2C19/CYP2C9	6
MF	GO:0016922	nuclear receptor binding	6/65	110/17696	3.08309e-06	7.23341e-05	4.81811e-05	BAZ2A/SRC/PARP1/ESR1/CDK7/CCNE1	6
MF	GO:0140297	DNA-binding transcription factor binding	9/65	351/17696	5.15493e-06	0.000112304	7.48047e-05	MAP3K10/BAZ2A/SRC/PARP1/ESR1/CDK7/CCNE1/MAPK14/NFKBIA	9
MF	GO:0061629	RNA polymerase II-specific DNA-binding transcription factor binding	8/65	277/17696	7.59599e-06	0.000154452	0.000102879	BAZ2A/SRC/PARP1/ESR1/CDK7/CCNE1/MAPK14/NFKBIA	8
MF	GO:0005178	integrin binding	6/65	132/17696	8.85001e-06	0.000160373	0.000106823	SRC/PRKCA/EGFR/LYN/SYK/IL1B	6
MF	GO:0042169	SH2 domain binding	4/65	36/17696	8.9388e-06	0.000160373	0.000106823	SRC/PTK2/SYK/FGFR1	4
MF	GO:0019903	protein phosphatase binding	6/65	140/17696	1.23947e-05	0.000210022	0.000139894	AKT1/PTK2/EGFR/MAPK14/ROS1/MET	6
MF	GO:0005506	iron ion binding	6/65	152/17696	1.97882e-05	0.000301771	0.000201007	CYP19A1/ALOX5/SCD/CYP51A1/CYP2C19/CYP2C9	6
MF	GO:0035257	nuclear hormone receptor binding	6/65	152/17696	1.97882e-05	0.000301771	0.000201007	BAZ2A/SRC/PARP1/ESR1/CDK7/CCNE1	6
MF	GO:0035258	steroid hormone receptor binding	5/65	92/17696	2.1979e-05	0.000319219	0.000212629	SRC/PARP1/ESR1/CDK7/CCNE1	5
MF	GO:0051427	hormone receptor binding	6/65	185/17696	5.96013e-05	0.000826291	0.000550385	BAZ2A/SRC/PARP1/ESR1/CDK7/CCNE1	6
MF	GO:0004709	MAP kinase kinase kinase activity	3/65	26/17696	0.000115773	0.00153525	0.00102262	MAP3K10/EGFR/MAP3K12	3
MF	GO:0033764	steroid dehydrogenase activity, acting on the CH-OH group of donors, NAD or NADP as acceptor	3/65	29/17696	0.00016143	0.00198891	0.00132479	AKR1C3/HSD11B1/HSD11B2	3
MF	GO:0004175	endopeptidase activity	8/65	427/17696	0.000163025	0.00198891	0.00132479	MMP1/F3/CTSB/ACE/MMP2/MMP9/CAPN1/CASP1	8
MF	GO:0016712	oxidoreductase activity, acting on paired donors, with incorporation or reduction of molecular oxygen, reduced flavin or flavoprotein as one donor, and incorporation of one atom of oxygen	3/65	32/17696	0.000217411	0.0025504	0.0016988	CYP19A1/CYP2C19/CYP2C9	3
MF	GO:0051219	phosphoprotein binding	4/65	83/17696	0.000245032	0.00276795	0.00184371	SRC/LYN/SYK/MAPK1	4
MF	GO:0016229	steroid dehydrogenase activity	3/65	35/17696	0.000284639	0.00310053	0.00206524	AKR1C3/HSD11B1/HSD11B2	3
MF	GO:0008395	steroid hydroxylase activity	3/65	38/17696	0.000364005	0.00382833	0.00255002	CYP19A1/CYP2C19/CYP2C9	3
MF	GO:0016709	oxidoreductase activity, acting on paired donors, with incorporation or reduction of molecular oxygen, NAD(P)H as one donor, and incorporation of one atom of oxygen	3/65	39/17696	0.000393307	0.00399862	0.00266345	AKR1C3/NOS1/CYP51A1	3
MF	GO:0030331	estrogen receptor binding	3/65	42/17696	0.000490189	0.00482282	0.00321244	SRC/PARP1/ESR1	3
MF	GO:0008236	serine-type peptidase activity	5/65	182/17696	0.000546097	0.00520499	0.003467	MMP1/F3/ACE/MMP2/MMP9	5
MF	GO:0016825	hydrolase activity, acting on acid phosphorus-nitrogen bonds	5/65	186/17696	0.000602721	0.00540676	0.0036014	MMP1/F3/ACE/MMP2/MMP9	5
MF	GO:0017171	serine hydrolase activity	5/65	186/17696	0.000602721	0.00540676	0.0036014	MMP1/F3/ACE/MMP2/MMP9	5
MF	GO:0043560	insulin receptor substrate binding	2/65	11/17696	0.000715239	0.00623279	0.00415161	PIK3CA/IGF1R	2
MF	GO:0097110	scaffold protein binding	3/65	59/17696	0.00132775	0.0111496	0.00742664	MDM2/SRC/NOS1	3
MF	GO:0005161	platelet-derived growth factor receptor binding	2/65	15/17696	0.00135257	0.0111496	0.00742664	PDGFRB/LYN	2
MF	GO:0070851	growth factor receptor binding	4/65	134/17696	0.00148883	0.0117588	0.00783244	SRC/PDGFRB/LYN/IL1B	4
MF	GO:0004708	MAP kinase kinase activity	2/65	16/17696	0.00154214	0.0117588	0.00783244	MAPK1/MAPK14	2
MF	GO:0008392	arachidonic acid epoxygenase activity	2/65	16/17696	0.00154214	0.0117588	0.00783244	CYP2C19/CYP2C9	2
MF	GO:0019838	growth factor binding	4/65	137/17696	0.00161502	0.0120142	0.00800254	PDGFRB/EGFR/IGF1R/FGFR1	4
MF	GO:0008391	arachidonic acid monooxygenase activity	2/65	17/17696	0.00174362	0.0123676	0.00823793	CYP2C19/CYP2C9	2
MF	GO:0035173	histone kinase activity	2/65	17/17696	0.00174362	0.0123676	0.00823793	PRKCA/CDK2	2
MF	GO:0008353	RNA polymerase II CTD heptapeptide repeat kinase activity	2/65	18/17696	0.00195694	0.0135651	0.00903562	CDK7/MAPK1	2
MF	GO:0004252	serine-type endopeptidase activity	4/65	160/17696	0.00283963	0.0192464	0.0128198	MMP1/F3/MMP2/MMP9	4
MF	GO:0005158	insulin receptor binding	2/65	22/17696	0.00292677	0.0194057	0.012926	SRC/IGF1R	2
MF	GO:0033612	receptor serine/threonine kinase binding	2/65	25/17696	0.00377414	0.0244917	0.0163137	MDM2/SRC	2
MF	GO:0051019	mitogen-activated protein kinase binding	2/65	26/17696	0.004079	0.0258723	0.0172333	ACE/MAPK14	2
MF	GO:0031625	ubiquitin protein ligase binding	5/65	290/17696	0.00423049	0.0258723	0.0172333	MDM2/SRC/EGFR/LYN/NFKBIA	5
MF	GO:0016702	oxidoreductase activity, acting on single donors with incorporation of molecular oxygen, incorporation of two atoms of oxygen	2/65	27/17696	0.00439493	0.0258723	0.0172333	ALOX5/PTGS2	2
MF	GO:0046875	ephrin receptor binding	2/65	27/17696	0.00439493	0.0258723	0.0172333	SRC/LYN	2
MF	GO:0008237	metallopeptidase activity	4/65	181/17696	0.00441102	0.0258723	0.0172333	MMP1/ACE/MMP2/MMP9	4
MF	GO:0042277	peptide binding	5/65	295/17696	0.00454669	0.0261649	0.0174282	TLR4/ADRB2/PTGES/IGF1R/NFKBIA	5
MF	GO:0016701	oxidoreductase activity, acting on single donors with incorporation of molecular oxygen	2/65	28/17696	0.00472184	0.0266696	0.0177644	ALOX5/PTGS2	2
MF	GO:0004693	cyclin-dependent protein serine/threonine kinase activity	2/65	29/17696	0.00505964	0.0280334	0.0186728	CDK7/CDK2	2
MF	GO:0005496	steroid binding	3/65	95/17696	0.00514712	0.0280334	0.0186728	HSD11B1/ESR1/HSD11B2	3
MF	GO:0043548	phosphatidylinositol 3-kinase binding	2/65	30/17696	0.00540827	0.0281602	0.0187573	PDGFRB/IGF1R	2
MF	GO:0097472	cyclin-dependent protein kinase activity	2/65	30/17696	0.00540827	0.0281602	0.0187573	CDK7/CDK2	2
MF	GO:0044389	ubiquitin-like protein ligase binding	5/65	308/17696	0.00544738	0.0281602	0.0187573	MDM2/SRC/EGFR/LYN/NFKBIA	5
MF	GO:0004222	metalloendopeptidase activity	3/65	103/17696	0.00644117	0.0327426	0.0218096	MMP1/MMP2/MMP9	3
MF	GO:0019825	oxygen binding	2/65	36/17696	0.00772264	0.0386132	0.0257199	CYP19A1/CYP2C19	2
MF	GO:0004197	cysteine-type endopeptidase activity	3/65	116/17696	0.00892538	0.0439071	0.0292461	CTSB/CAPN1/CASP1	3
MF	GO:0001784	phosphotyrosine residue binding	2/65	40/17696	0.00947173	0.0455959	0.0303711	SYK/MAPK1	2
MF	GO:0016616	oxidoreductase activity, acting on the CH-OH group of donors, NAD or NADP as acceptor	3/65	119/17696	0.00956767	0.0455959	0.0303711	AKR1C3/HSD11B1/HSD11B2	3
MF	GO:0033218	amide binding	5/65	356/17696	0.00987281	0.0457199	0.0304536	TLR4/ADRB2/PTGES/IGF1R/NFKBIA	5
MF	GO:0050839	cell adhesion molecule binding	6/65	499/17696	0.00989348	0.0457199	0.0304536	SRC/PRKCA/EGFR/LYN/SYK/IL1B	6
MF	GO:0043028	cysteine-type endopeptidase regulator activity involved in apoptotic process	2/65	42/17696	0.0104062	0.0473717	0.0315539	XIAP/CASP1	2
MF	GO:0044325	ion channel binding	3/65	124/17696	0.0106969	0.0479787	0.0319582	SRC/NOS1/LYN	3
MF	GO:0001221	transcription cofactor binding	2/65	43/17696	0.0108882	0.0481291	0.0320584	PER2/ESR1	2
MF	GO:0050681	androgen receptor binding	2/65	44/17696	0.0113799	0.049584	0.0330275	CDK7/CCNE1	2
