# Supplementary material for: How Aconiti Radix Cocta can Treat Gouty Arthritis Based on Systematic Pharmacology and UPLC-QTOF-MS/MS
Source: Front Pharmacol. 2021 Apr 30;12:618844. doi: 10.3389/fphar.2021.618844 (PMC8121251; doi:10.3389/fphar.2021.618844)
Supplement: Supplementary file 9 [file Table8.xlsx]

## Sheet: Sheet1
Table S8: The KEGG pathway enrichment analysis
ID	Description	GeneRatio	BgRatio	pvalue	p.adjust	qvalue	geneID	Count
hsa05205	Proteoglycans in cancer	18/61	205/8075	4.56893e-15	8.72719e-13	2.74737e-13	207/7099/4193/6714/5578/5747/4313/1956/5290/9475/2099/5594/1432/4318/3480/4233/2260/7124	18
hsa01522	Endocrine resistance	14/61	98/8075	8.15625e-15	8.72719e-13	2.74737e-13	5601/207/4193/6714/5747/4313/5599/1956/5290/2099/5594/1432/4318/3480	14
hsa04625	C-type lectin receptor signaling pathway	14/61	104/8075	1.92324e-14	1.12318e-12	3.53582e-13	5601/207/4193/6714/5599/5290/6850/5594/1432/5743/4792/834/3553/7124	14
hsa05135	Yersinia infection	15/61	130/8075	2.09939e-14	1.12318e-12	3.53582e-13	5601/207/7099/6714/5747/5599/5290/9475/5594/3606/1432/4792/834/3553/7124	15
hsa05131	Shigellosis	18/61	242/8075	8.43412e-14	3.6098e-12	1.13639e-12	5601/207/7099/4193/6714/5747/5599/1956/5290/9475/5594/3606/1432/823/4792/834/3553/7124	18
hsa05215	Prostate cancer	13/61	97/8075	1.94285e-13	6.92952e-12	2.18145e-12	207/4193/5159/9134/1956/5290/898/5594/4318/3480/2260/1017/4792	13
hsa04926	Relaxin signaling pathway	14/61	129/8075	4.11134e-13	1.2569e-11	3.95678e-12	5601/207/4312/6714/5578/4842/4313/5599/1956/5290/5594/1432/4318/4792	14
hsa05161	Hepatitis B	15/61	162/8075	5.68189e-13	1.5199e-11	4.78475e-12	5601/207/7099/6714/5578/9134/5599/5290/898/5594/1432/4318/1017/4792/7124	15
hsa04664	Fc epsilon RI signaling pathway	11/61	68/8075	1.95428e-12	4.64685e-11	1.46285e-11	5601/207/240/5578/5599/5290/4067/6850/5594/1432/7124	11
hsa04933	AGE-RAGE signaling pathway in diabetic complications	11/61	100/8075	1.50296e-10	3.21633e-09	1.01252e-09	5601/207/2152/5578/4313/5599/5290/5594/1432/3553/7124	11
hsa04510	Focal adhesion	14/61	201/8075	1.79457e-10	3.33299e-09	1.04924e-09	5601/207/331/6714/5578/5747/5159/5599/1956/5290/9475/5594/3480/4233	14
hsa05142	Chagas disease	11/61	102/8075	1.86896e-10	3.33299e-09	1.04924e-09	5601/207/7099/1636/5599/5290/5594/1432/4792/3553/7124	11
hsa04668	TNF signaling pathway	11/61	112/8075	5.19827e-10	8.55716e-09	2.69384e-09	5601/207/5599/5290/5594/1432/4318/5743/4792/3553/7124	11
hsa05163	Human cytomegalovirus infection	14/61	225/8075	8.01251e-10	1.22477e-08	3.85564e-09	207/4193/6714/5578/5747/1956/5290/9475/5594/1432/5743/4792/3553/7124	14
hsa04657	IL-17 signaling pathway	10/61	94/8075	1.5531e-09	2.21575e-08	6.97532e-09	5601/4312/5599/5594/1432/4318/5743/4792/3553/7124	10
hsa05169	Epstein-Barr virus infection	13/61	202/8075	2.33451e-09	3.12241e-08	9.82952e-09	5601/207/4193/9134/5599/5290/4067/6850/898/1432/1017/4792/7124	13
hsa05218	Melanoma	9/61	72/8075	2.55291e-09	3.21366e-08	1.01168e-08	207/4193/5159/1956/5290/5594/3480/4233/2260	9
hsa04210	Apoptosis	11/61	136/8075	4.20165e-09	4.75139e-08	1.49577e-08	5601/207/331/1508/5599/5290/142/5594/823/4792/7124	11
hsa04620	Toll-like receptor signaling pathway	10/61	104/8075	4.23104e-09	4.75139e-08	1.49577e-08	5601/207/7099/5599/5290/5594/1432/4792/3553/7124	10
hsa04151	PI3K-Akt signaling pathway	16/61	354/8075	4.44055e-09	4.75139e-08	1.49577e-08	207/7099/4193/5578/5747/5159/9134/1956/5290/6850/898/5594/3480/4233/2260/1017	16
hsa05418	Fluid shear stress and atherosclerosis	11/61	139/8075	5.29853e-09	5.39945e-08	1.69978e-08	5601/207/6714/5747/4313/5599/5290/1432/4318/3553/7124	11
hsa01521	EGFR tyrosine kinase inhibitor resistance	9/61	79/8075	5.92595e-09	5.76434e-08	1.81465e-08	207/6714/5578/5159/1956/5290/5594/3480/4233	9
hsa04621	NOD-like receptor signaling pathway	12/61	181/8075	7.47376e-09	6.95385e-08	2.18911e-08	5601/7099/331/1508/5599/5594/3606/1432/4792/834/3553/7124	12
hsa05145	Toxoplasmosis	10/61	112/8075	8.75803e-09	7.80924e-08	2.45839e-08	5601/207/7099/331/240/5599/5594/1432/4792/7124	10
hsa04370	VEGF signaling pathway	8/61	59/8075	1.08382e-08	9.27749e-08	2.92061e-08	207/6714/5578/5747/5290/5594/1432/5743	8
hsa04012	ErbB signaling pathway	9/61	85/8075	1.14468e-08	9.42158e-08	2.96597e-08	5601/207/6714/5578/5747/5599/1956/5290/5594	9
hsa05130	Pathogenic Escherichia coli infection	12/61	193/8075	1.54393e-08	1.22371e-07	3.8523e-08	5601/7099/6714/5599/9475/5594/3606/1432/4792/834/3553/7124	12
hsa05219	Bladder cancer	7/61	41/8075	1.81301e-08	1.38566e-07	4.36212e-08	4193/4312/6714/4313/1956/5594/4318	7
hsa05222	Small cell lung cancer	9/61	92/8075	2.31848e-08	1.71088e-07	5.38595e-08	207/331/5747/9134/5290/898/1017/5743/4792	9
hsa05132	Salmonella infection	13/61	245/8075	2.41532e-08	1.72293e-07	5.42387e-08	5601/207/7099/5599/5290/9475/5594/3606/1432/4792/834/3553/7124	13
hsa04010	MAPK signaling pathway	14/61	294/8075	2.54472e-08	1.75668e-07	5.53012e-08	5601/207/5578/5159/5599/1956/5594/1432/7786/3480/4233/2260/3553/7124	14
hsa04380	Osteoclast differentiation	10/61	128/8075	3.19911e-08	2.1394e-07	6.73496e-08	5601/207/5599/5290/6850/5594/1432/4792/3553/7124	10
hsa04015	Rap1 signaling pathway	12/61	210/8075	3.97113e-08	2.43602e-07	7.66872e-08	207/6714/5578/5159/1956/135/5290/5594/1432/3480/4233/2260	12
hsa04068	FoxO signaling pathway	10/61	131/8075	3.99716e-08	2.43602e-07	7.66872e-08	5601/207/4193/5599/1956/5290/5594/1432/3480/1017	10
hsa05231	Choline metabolism in cancer	9/61	98/8075	4.05499e-08	2.43602e-07	7.66872e-08	5601/207/5578/5159/5599/1956/5290/5594/6582	9
hsa04917	Prolactin signaling pathway	8/61	70/8075	4.32564e-08	2.43602e-07	7.66872e-08	5601/207/6714/5599/5290/2099/5594/1432	8
hsa05120	Epithelial cell signaling in Helicobacter pylori infection	8/61	70/8075	4.32564e-08	2.43602e-07	7.66872e-08	5601/6714/5599/1956/4067/1432/4233/4792	8
hsa05230	Central carbon metabolism in cancer	8/61	70/8075	4.32564e-08	2.43602e-07	7.66872e-08	207/5159/1956/5290/5594/6513/4233/2260	8
hsa05166	Human T-cell leukemia virus 1 infection	12/61	219/8075	6.32542e-08	3.47087e-07	1.09265e-07	5601/207/331/9134/5599/5290/898/5594/6513/1017/4792/7124	12
hsa04064	NF-kappa B signaling pathway	9/61	104/8075	6.83561e-08	3.65705e-07	1.15126e-07	7099/331/4067/142/6850/5743/4792/3553/7124	9
hsa05162	Measles	10/61	139/8075	7.04712e-08	3.67825e-07	1.15793e-07	5601/207/7099/9134/5599/5290/898/1017/4792/3553	10
hsa05214	Glioma	8/61	75/8075	7.50684e-08	3.82491e-07	1.2041e-07	207/4193/5578/5159/1956/5290/5594/3480	8
hsa05152	Tuberculosis	11/61	180/8075	7.89575e-08	3.92951e-07	1.23703e-07	5601/207/7099/6714/5599/6850/5594/3606/1432/3553/7124	11
hsa05133	Pertussis	8/61	76/8075	8.34088e-08	4.0567e-07	1.27707e-07	5601/7099/5599/5594/1432/834/3553/7124	8
hsa05167	Kaposi sarcoma-associated herpesvirus infection	11/61	193/8075	1.6115e-07	7.66358e-07	2.41254e-07	5601/207/6714/5599/5290/4067/6850/5594/1432/5743/4792	11
hsa05134	Legionellosis	7/61	57/8075	1.94073e-07	9.02863e-07	2.84226e-07	7099/1195/3606/4792/834/3553/7124	7
hsa04071	Sphingolipid signaling pathway	9/61	119/8075	2.20431e-07	1.00367e-06	3.1596e-07	5601/207/5578/5599/5290/9475/5594/1432/7124	9
hsa04912	GnRH signaling pathway	8/61	93/8075	4.07692e-07	1.81763e-06	5.722e-07	5601/6714/5578/4313/5599/1956/5594/1432	8
hsa05170	Human immunodeficiency virus 1 infection	11/61	212/8075	4.16496e-07	1.81898e-06	5.72627e-07	5601/207/7099/5578/5747/5599/5290/5594/1432/4792/7124	11
hsa05164	Influenza A	10/61	171/8075	4.94803e-07	2.11776e-06	6.66682e-07	207/7099/5578/5290/5594/3606/4792/834/3553/7124	10
hsa04914	Progesterone-mediated oocyte maturation	8/61	100/8075	7.14935e-07	2.99992e-06	9.44393e-07	5601/207/5599/5290/5594/1432/3480/1017	8
hsa04660	T cell receptor signaling pathway	8/61	104/8075	9.66599e-07	3.97793e-06	1.25227e-06	5601/207/5599/5290/5594/1432/4792/7124	8
hsa04014	Ras signaling pathway	11/61	232/8075	1.02345e-06	4.13242e-06	1.30091e-06	5601/207/5578/5159/5599/1956/5290/5594/3480/4233/2260	11
hsa04066	HIF-1 signaling pathway	8/61	109/8075	1.3844e-06	5.48631e-06	1.72712e-06	207/7099/5578/1956/5290/5594/6513/3480	8
hsa05140	Leishmaniasis	7/61	77/8075	1.56946e-06	6.10664e-06	1.9224e-06	7099/5594/1432/5743/4792/3553/7124	7
hsa04218	Cellular senescence	9/61	156/8075	2.1873e-06	8.35861e-06	2.63134e-06	207/4193/9134/5290/898/5594/1432/823/1017	9
hsa05203	Viral carcinogenesis	10/61	204/8075	2.4911e-06	9.35256e-06	2.94424e-06	4193/6714/9134/5290/4067/6850/898/5594/1017/4792	10
hsa04217	Necroptosis	9/61	159/8075	2.56263e-06	9.45524e-06	2.97656e-06	5601/7099/331/5599/142/823/834/3553/7124	9
hsa04935	Growth hormone synthesis, secretion and action	8/61	119/8075	2.69467e-06	9.77391e-06	3.07688e-06	5601/207/5578/5747/5599/5290/5594/1432	8
hsa04919	Thyroid hormone signaling pathway	8/61	121/8075	3.05542e-06	1.08977e-05	3.43064e-06	207/4193/6714/5578/5290/2099/5594/6513	8
hsa04611	Platelet activation	8/61	124/8075	3.67313e-06	1.28861e-05	4.05661e-06	207/6714/5290/9475/4067/6850/5594/1432	8
hsa05235	PD-L1 expression and PD-1 checkpoint pathway in cancer	7/61	89/8075	4.19053e-06	1.44641e-05	4.55338e-06	207/7099/1956/5290/5594/1432/4792	7
hsa05165	Human papillomavirus infection	12/61	331/8075	5.24854e-06	1.78284e-05	5.61247e-06	207/4193/5747/5159/9134/1956/5290/898/5594/1017/5743/7124	12
hsa00590	Arachidonic acid metabolism	6/61	63/8075	7.02999e-06	2.35065e-05	7.39999e-06	240/8644/9536/1557/5743/1559	6
hsa04915	Estrogen signaling pathway	8/61	138/8075	8.15248e-06	2.68405e-05	8.44953e-06	207/6714/4313/1956/5290/2099/5594/4318	8
hsa04750	Inflammatory mediator regulation of TRP channels	7/61	100/8075	9.1258e-06	2.95897e-05	9.31502e-06	5601/6714/5578/5599/5290/1432/3553	7
hsa04920	Adipocytokine signaling pathway	6/61	69/8075	1.19751e-05	3.82489e-05	1.2041e-05	5601/207/5599/6513/4792/7124	6
hsa04520	Adherens junction	6/61	71/8075	1.41404e-05	4.44583e-05	1.39957e-05	6714/1956/5594/3480/4233/2260	6
hsa05226	Gastric cancer	8/61	149/8075	1.43347e-05	4.44583e-05	1.39957e-05	207/9134/1956/5290/898/5594/4233/1017	8
hsa04931	Insulin resistance	7/61	108/8075	1.51657e-05	4.62235e-05	1.45514e-05	5601/207/5599/5290/6513/4792/7124	7
hsa05223	Non-small cell lung cancer	6/61	72/8075	1.53358e-05	4.62235e-05	1.45514e-05	207/5578/1956/5290/5594/4233	6
hsa05206	MicroRNAs in cancer	11/61	310/8075	1.67763e-05	4.98628e-05	1.56971e-05	4193/5578/5159/9134/1956/5290/898/5594/4318/4233/5743	11
hsa05212	Pancreatic cancer	6/61	76/8075	2.09624e-05	6.14514e-05	1.93452e-05	5601/207/5599/1956/5290/5594	6
hsa04670	Leukocyte transendothelial migration	7/61	114/8075	2.1604e-05	6.24764e-05	1.96679e-05	5578/5747/4313/5290/9475/1432/4318	7
hsa04930	Type II diabetes mellitus	5/61	46/8075	2.25053e-05	6.42153e-05	2.02153e-05	5601/5599/5290/5594/7124	5
hsa04726	Serotonergic synapse	7/61	115/8075	2.28694e-05	6.43954e-05	2.0272e-05	240/5578/6571/5594/1557/5743/1559	7
hsa04722	Neurotrophin signaling pathway	7/61	119/8075	2.85597e-05	7.93737e-05	2.49873e-05	5601/207/5599/5290/5594/1432/4792	7
hsa04024	cAMP signaling pathway	9/61	216/8075	3.07403e-05	8.43387e-05	2.65503e-05	5601/207/154/5599/135/5290/9475/5594/4792	9
hsa04662	B cell receptor signaling pathway	6/61	82/8075	3.24172e-05	8.78138e-05	2.76443e-05	207/5290/4067/6850/5594/4792	6
hsa05144	Malaria	5/61	50/8075	3.39908e-05	9.09254e-05	2.86238e-05	7099/3606/4233/3553/7124	5
hsa04913	Ovarian steroidogenesis	5/61	51/8075	3.74682e-05	9.899e-05	3.11626e-05	1588/240/8644/3480/5743	5
hsa05210	Colorectal cancer	6/61	86/8075	4.25193e-05	0.000110965	3.49324e-05	5601/207/5599/1956/5290/5594	6
hsa04666	Fc gamma R-mediated phagocytosis	6/61	93/8075	6.61696e-05	0.000170606	5.37078e-05	207/5578/5290/4067/6850/5594	6
hsa04140	Autophagy - animal	7/61	137/8075	7.05392e-05	0.000179707	5.65728e-05	5601/207/1508/5599/5290/5594/3480	7
hsa04730	Long-term depression	5/61	60/8075	8.26968e-05	0.000208201	6.5543e-05	5578/4842/4067/5594/3480	5
hsa04062	Chemokine signaling pathway	8/61	192/8075	8.83556e-05	0.000219862	6.92137e-05	207/6714/5747/5290/9475/4067/5594/4792	8
hsa05224	Breast cancer	7/61	147/8075	0.000110089	0.000269688	8.48992e-05	207/1956/5290/2099/5594/3480/2260	7
hsa05146	Amoebiasis	6/61	102/8075	0.0001109	0.000269688	8.48992e-05	7099/5578/5747/5290/3553/7124	6
hsa04072	Phospholipase D signaling pathway	7/61	148/8075	0.000114877	0.000276222	8.69562e-05	207/5578/5159/1956/5290/6850/5594	7
hsa04659	Th17 cell differentiation	6/61	107/8075	0.000144554	0.000343718	0.000108204	5601/5599/5594/1432/4792/3553	6
hsa05211	Renal cell carcinoma	5/61	69/8075	0.00016155	0.00037176	0.000117032	207/5290/5594/6513/4233	5
hsa04960	Aldosterone-regulated sodium reabsorption	4/61	37/8075	0.000161559	0.00037176	0.000117032	5578/5290/5594/3291	4
hsa05143	African trypanosomiasis	4/61	37/8075	0.000161559	0.00037176	0.000117032	5578/3606/3553/7124	4
hsa05160	Hepatitis C	7/61	157/8075	0.000166095	0.00037813	0.000119038	207/1956/5290/5594/1017/4792/7124	7
hsa04622	RIG-I-like receptor signaling pathway	5/61	70/8075	0.000172976	0.00038965	0.000122664	5601/5599/1432/4792/7124	5
hsa04810	Regulation of actin cytoskeleton	8/61	214/8075	0.000187733	0.000418487	0.000131742	6714/5747/5159/1956/5290/9475/5594/2260	8
hsa01524	Platinum drug resistance	5/61	73/8075	0.000210984	0.000465469	0.000146532	207/4193/331/5290/5594	5
hsa05225	Hepatocellular carcinoma	7/61	168/8075	0.000252374	0.000551103	0.00017349	207/5578/1956/5290/5594/3480/4233	7
hsa05220	Chronic myeloid leukemia	5/61	76/8075	0.000255053	0.000551327	0.000173561	207/4193/5290/5594/4792	5
hsa05010	Alzheimer disease	10/61	369/8075	0.000393094	0.000839401	0.000264248	5601/207/4842/5599/5290/5594/823/5743/3553/7124	10
hsa04360	Axon guidance	7/61	181/8075	0.000397593	0.000839401	0.000264248	6714/5578/5747/5290/9475/5594/4233	7
hsa04114	Oocyte meiosis	6/61	129/8075	0.000400088	0.000839401	0.000264248	9134/898/5594/1432/3480/1017	6
hsa04728	Dopaminergic synapse	6/61	132/8075	0.000452515	0.000940176	0.000295973	5601/207/5578/5599/6571/1432	6
hsa04540	Gap junction	5/61	88/8075	0.000504668	0.00103845	0.000326911	6714/5578/5159/1956/5594	5
hsa04658	Th1 and Th2 cell differentiation	5/61	92/8075	0.000619068	0.00126172	0.000397196	5601/5599/5594/1432/4792	5
hsa05323	Rheumatoid arthritis	5/61	93/8075	0.000650482	0.00131324	0.000413415	7099/4312/3606/3553/7124	5
hsa04550	Signaling pathways regulating pluripotency of stem cells	6/61	143/8075	0.000692168	0.00138434	0.000435797	207/5290/5594/1432/3480/2260	6
hsa04723	Retrograde endocannabinoid signaling	6/61	148/8075	0.000829219	0.00164308	0.000517252	5601/5578/5599/5594/1432/5743	6
hsa04923	Regulation of lipolysis in adipocytes	4/61	57/8075	0.000863345	0.00169501	0.000533598	207/154/5290/5743	4
hsa04932	Non-alcoholic fatty liver disease	6/61	150/8075	0.000889568	0.00173061	0.000544807	5601/207/5599/5290/3553/7124	6
hsa05213	Endometrial cancer	4/61	58/8075	0.000922097	0.00177774	0.000559642	207/1956/5290/5594	4
hsa04921	Oxytocin signaling pathway	6/61	154/8075	0.00102041	0.00194971	0.00061378	6714/5578/1956/9475/5594/5743	6
hsa04150	mTOR signaling pathway	6/61	155/8075	0.00105532	0.00199858	0.000629164	207/5578/5290/5594/3480/7124	6
hsa00140	Steroid hormone biosynthesis	4/61	61/8075	0.00111522	0.00209349	0.000659041	1588/8644/3290/3291	4
hsa04623	Cytosolic DNA-sensing pathway	4/61	63/8075	0.00125873	0.00234234	0.00073738	3606/4792/834/3553	4
hsa04929	GnRH secretion	4/61	64/8075	0.00133513	0.00246308	0.000775391	207/5578/5290/5594	4
hsa05321	Inflammatory bowel disease	4/61	65/8075	0.00141471	0.00258759	0.000814587	7099/3606/3553/7124	4
hsa05221	Acute myeloid leukemia	4/61	67/8075	0.00158371	0.00287216	0.000904171	207/8864/5290/5594	4
hsa04215	Apoptosis - multiple species	3/61	32/8075	0.0017408	0.00313051	0.000985503	5601/331/5599	3
hsa04115	p53 signaling pathway	4/61	73/8075	0.00217447	0.00384576	0.00121067	4193/9134/898/1017	4
hsa05100	Bacterial invasion of epithelial cells	4/61	73/8075	0.00217447	0.00384576	0.00121067	6714/5747/5290/4233	4
hsa04110	Cell cycle	5/61	124/8075	0.00235757	0.0041354	0.00130185	4193/9134/1022/898/1017	5
hsa04650	Natural killer cell mediated cytotoxicity	5/61	131/8075	0.0029934	0.00520802	0.00163951	5578/5290/6850/5594/7124	5
hsa05202	Transcriptional misregulation in cancer	6/61	192/8075	0.00313188	0.00540502	0.00170153	4193/5747/8864/4318/3480/4233	6
hsa05204	Chemical carcinogenesis	4/61	82/8075	0.00332241	0.00568796	0.0017906	3290/1557/5743/1559	4
hsa04910	Insulin signaling pathway	5/61	137/8075	0.00363024	0.00616565	0.00194098	5601/207/5599/5290/5594	5
hsa04020	Calcium signaling pathway	6/61	201/8075	0.00392612	0.00661567	0.00208265	5578/154/4842/5159/1956/135	6
hsa05020	Prion disease	7/61	273/8075	0.00427994	0.00715553	0.0022526	5601/5599/5290/5594/1432/3553/7124	7
hsa05017	Spinocerebellar ataxia	5/61	143/8075	0.00435934	0.00723177	0.0022766	5601/207/5578/5599/5290	5
hsa04261	Adrenergic signaling in cardiomyocytes	5/61	150/8075	0.00533595	0.0087838	0.00276519	207/5578/154/5594/1432	5
hsa04713	Circadian entrainment	4/61	97/8075	0.00605195	0.0098864	0.00311229	5578/4842/8864/5594	4
hsa04934	Cushing syndrome	5/61	155/8075	0.00612243	0.00992575	0.00312468	9134/1956/898/5594/1017	5
hsa04928	Parathyroid hormone synthesis, secretion and action	4/61	106/8075	0.00825184	0.0132774	0.0041798	5578/1956/5594/2260	4
hsa04725	Cholinergic synapse	4/61	113/8075	0.0102862	0.0164272	0.00517137	207/5578/5290/5594	4
hsa04213	Longevity regulating pathway - multiple species	3/61	62/8075	0.0113092	0.0179272	0.00564358	207/5290/3480	3
hsa04152	AMPK signaling pathway	4/61	120/8075	0.0126216	0.0198605	0.00625221	207/6319/5290/3480	4
hsa04137	Mitophagy - animal	3/61	68/8075	0.0145161	0.0226748	0.00713816	5601/6714/5599	3
hsa04924	Renin secretion	3/61	69/8075	0.0150956	0.0234092	0.00736935	154/1508/1636	3
hsa04270	Vascular smooth muscle contraction	4/61	135/8075	0.0187067	0.0288002	0.00906648	5578/135/9475/5594	4
hsa00591	Linoleic acid metabolism	2/61	29/8075	0.0199939	0.0305621	0.00962113	1557/1559	2
hsa01523	Antifolate resistance	2/61	31/8075	0.0226801	0.0344222	0.0108363	3553/7124	2
hsa04211	Longevity regulating pathway	3/61	89/8075	0.0294366	0.0443623	0.0139655	207/5290/3480	3
hsa04310	Wnt signaling pathway	4/61	160/8075	0.0323691	0.0484405	0.0152493	5601/5578/5599/9475	4
hsa04970	Salivary secretion	3/61	93/8075	0.0329351	0.0489452	0.0154082	5578/154/4842	3
hsa04530	Tight junction	4/61	162/8075	0.0336606	0.0493381	0.0155319	5601/6714/5599/9475	4
hsa04630	JAK-STAT signaling pathway	4/61	162/8075	0.0336606	0.0493381	0.0155319	207/5159/1956/5290	4
